# Supplementary material for: Material flows accounting for Scotland shows the merits of a circular economy and the folly of territorial carbon reporting
Source: Carbon Balance Manag. 2016 Sep 8;11:21. doi: 10.1186/s13021-016-0063-8 (PMC5016548; doi:10.1186/s13021-016-0063-8)
Supplement: Supplementary file 1 — Additional file 1. C impact of materials model including the full model, sensitivity analysis and sources used in this study. [file 13021_2016_63_MOESM1_ESM.xlsx]

## Sheet: Menu
The Carbon Impacts of a Circular Economy in Scotland
Spreadsheet tab navigation
Menu		Metadata
Scenarios		2012 baseline, 2050 summary, 2050 BAU, 2050 RE, 2050 Limited G, 2050 CE
Case studies		Steel, Neodymium in wind turbines
Sensitivity Analysis		Data quality , sensitivity
Main data		Materials, Waste, Carbon
Background data		Population, Material details, Carbon details, HS2 codes
METADATA
Purpose of the data This dataset is designed to show the territorial and consumption carbon impacts of the circular economy in Scotland, based on the amount of materials consumed. It calculates a baseline impact for 2012, bringing together materials, waste and carbon data. This is then built on to create scenarios for 2050. The territorial and consumption impacts of case study sectors are also co…
Definitions Circular Economy: Unlike the standard linear economy where products are made, used and disposed, a circular economy ensures that materials are kept in use and reused as much as possible. Territorial boundaries: A carbon accounting method which estimates the greenhouse gas emissions from within a geographical area (in the case of this project, Scotland). Consumption boundaries: A carbo…
Coverage Geographical: Scotland (a lot of the data is scaled from UK where Scottish specific data is missing). Temporal: 2012 baseline, 2050 scenarios. Case studies range from 2020-2050. Sources are as stated, the most up to date sources used for preference. The year 2012 is the latest available year with the most complete data available, which is why the baseline has been taken as this year. Whe…
Methodology Data for materials and waste are calculated using ONS environmental account, HMRC trade data and other sources, modified to represent Scotland. The waste data is based on SEPA calculations for the Waste Statistics Regulations categories and 2012 Waste Data Flow returns. Carbon factors have been adapted from the Scottish Carbon Metric to territorial and consumption based factors. The b…
Date of collection and storage This spreadsheet was created by ZWS in 2014 with expert advice from the Scottish Government, SEPA and WRAP. The model, written notes on the methodology and carbon factors are stored on the ZWS server, here: P:\Circular Economy\Carbon impact of CE
Confidentiality This data is all publically available. Some of the background data in the Carbon Factors spreadsheet is confidential. This data has not been shared.
Author and point of contact This spreadsheet was complied by Zero Waste Scotland with expert advice from WRAP and SEPA. The point of contact is Kimberley Pratt, Environmental Analyst, ZWS 01786 433 930 kimberley.pratt@zerowastescotland.org.uk

## Sheet: 2012 Baseline
2012 Baseline Scenario
Table 1. Overview of material carbon impact of Scotland in 2012 (whole nation results)					Table 1a. Overview of material carbon impacts of Scotland in 2012 (per person results)
Indicator		Impact	Unit		Material consumption per capita		Impact	Unit
Total domestic material consumption		6.04367e+07	Tonnes		Tonnages consumed		11.4034	Tonnes
Total waste arisings		11706421	Tonnes		Waste management footprint		2.2088	Tonnes
Territorial carbon impact of total material use		3.16924e+07	tCo2eq		Territorial carbon impact		6.03375	tCo2eq
Territorial carbon impact of waste		285940	tCo2eq		Consumption carbon impact		9.60876	tCo2eq
Total territorial carbon impact		3.19783e+07	tCo2eq
Consumption carbon impact of DMC		5.19537e+07	tCo2eq		Difference between consumption and territorial results			0.372057
Consumption carbon impact of waste		-1.02821e+06	tCo2eq
Total consumption carbon impact of DMC		5.09255e+07	tCo2eq
Table 2. Material consumption in Scotland, 2012 (all figures in tonnes)							Table 3. Waste arising and management in Scotland, 2012 (all figures in tonnes)										Material type	Domestic Material Consumption (t)	Territorial carbon impact of material consumption (tCO2eq)	Consumption carbon impact of material consumption (tCO2eq)		Significance	Tonnage	Territorial impact	Consumption impact
Material type	Material Consumption (t)						Waste material type	Total waste arising (t)	Waste (t) processed in Scotland			Waste (t) processed in UK/Global						Direct material consumption	Direct material consumption	Direct material consumption
	Domestic production	Exports	Domestic extraction	Imports	Domestic material consumption				Recycled	Recovered	Disposed	Recycled	Recovered	Disposed			Chemical and industrial materials	864008	676384	1.14532e+06		1	Minerals	Food and plants	Food and plants
Chemical and industrial materials	488172	883456	-395284	1.25929e+06	864008		Spent solvents	55080	0	0	1699	0	0	0			Construction material	1.49191e+07	1.05086e+06	1.05278e+06		2	Construction material	Minerals	Minerals
Construction material	1.48488e+07	42934	1.48059e+07	113148	1.49191e+07		Acid, alkaline or saline wastes	6547	1199	0	1	0	0	0			Ferrous metal	1.56481e+06	90119.8	4.8329e+06		3	Food and plants	Non-ferrous metal	Ferrous metal
Ferrous metal	0	1.3435e+06	-1.3435e+06	2.90832e+06	1.56481e+06		Used mineral oils	103420	0	0	212	0	0	0			Food and plants	6.89316e+06	1.53103e+07	2.13956e+07		4	Ferrous metal	Vehicles	Non-ferrous metal
Food and plants	4.5758e+06	1.10724e+06	3.46855e+06	3.42461e+06	6.89316e+06		Chemical wastes	108875	0	0	5270.66	0	0	88.3352			Glass	310272	262481	278607		5	Wood	Construction material	Textiles
Glass	290387	63513.8	226873	83398.6	310272		Industrial effluent sludges	58658	2939	2418.79	18575	0	1833.21	0			Healthcare equipment	43479.1	48622.5	77031.1
Healthcare equipment	27159.2	15074	12085.2	31393.8	43479.1		Sludges & liquid wastes from waste treatment	2355	36602	0	6627	0	0	0			Household goods	294947	104938	786257
Household goods	35412.4	120355	-84943.1	379890	294947		Health care & biological wastes	37972	0	0	7294	0	0	0			Machinery	260952	40095.7	469191
Machinery	13357.2	290088	-276731	537683	260952		Metallic wastes, ferrous	213768	91682.2	0	3096	370701	0	0			Minerals	3.19399e+07	6.35398e+06	8.45641e+06
Minerals	2.46353e+07	7.41394e+06	1.72213e+07	1.47186e+07	3.19399e+07		Metallic wastes, non-ferrous	36843	16650	0	110	36556	0	0			Mixed metals	158797	460890	573926
Mixed metals	130556	17630.2	112926	45871.1	158797		Metallic wastes, mixed	483404	27378.6	0	7	75319.4	0	0			Non-ferrous metal	335933	3.90504e+06	4.35916e+06
Non-ferrous metal	300900	134223	166677	169256	335933		Glass wastes	326125	189121	0	175	8782.75	0	0			Paper	806483	349563	729267
Paper	370086	176734	193353	613130	806483		Paper & cardboard wastes	637734	3733.33	0	474	199387	0	0			Plastics	386895	461604	1.27333e+06
Plastics	139270	293909	-154639	541534	386895		Rubber wastes	30985	2	14539	69	0	0	0			Rubber	53179.6	77093.4	182786
Rubber	21756.8	62251.3	-40494.5	93674	53179.6		Plastic wastes	356053	8394.3	0	37.0175	26006.7	0	2930.98			Textiles	189510	912780	4.03013e+06
Textiles	42759.1	127253	-84493.5	274003	189510		Wood wastes	229639	262999	55468	3217	25440.3	0	0			Vehicles	518342	1.2719e+06	1.77243e+06
Vehicles	369123	321845	47278.8	471063	518342		Textile wastes	164409	2663	0	11378	0	0	0			Wood	897019	315736	538539
Wood	496195	503618	-7423.47	904442	897019		Waste containing PCB	401	0	0	250	0	0	0			Total	6.04367e+07	3.16924e+07	5.19537e+07
Total	4.6785e+07	1.29176e+07	3.38675e+07	2.65693e+07	6.04367e+07		Discarded machines and equipment	143876	2076.49	0	1043	13910.5	0	0
							Discarded vehicles	52911	6911.17	0	0	2583.83	0	0
					0.439621		Batteries & accumilators wastes	6488	1150.57	0	0	3792.43	0	0
							Animal & mixed food waste	1.05619e+06	127808	0	6691	0	0	0
							Vegetal wastes	864274	590517	0	3103	0	0	0
							Animal faeces, urine & manure	133566	12738	120509	128	0	0	0
							Household & similar wastes	496526	37409	0	1.52409e+06	0	0	4339.33
							Mixed & undifferentiated materials	124167	35966	0	48015.8	0	0	3.19352
							Sorting residues	3619	7165	9621.7	887171	0	260.302	1917.56
							Common sludges	42045	403278	7150	61905	0	0	0
							Mineral waste from construction & demolition	2.02147e+06	656716	0	95700	0	0	0
							Other mineral wastes	185357	104343	0	54804	0	0	158.989
							Combustion wastes	499713	782	0	453593	0	0	0
							Soils	3209255	1366353	0	1.21549e+06	0	0	1738.41
							Dredging spoils	8089	6550	0	63	0	0	0
							Mineral waste from waste treatment & stabilised wastes	6606	80230	0	191285	0	0	0
							Total	11706421	4.08336e+06	209706	4.60158e+06	762479	2093.51	11176.8
Table 4. Territorial factors for material consumption in Scotland, 2012 (all figures in tCO2eq per t)							Table 5. Territorial factors for material consumption and waste in Scotland, 2012 (all figures in tCO2eq per t)
Material type	Material Consumption (tCO2eq per t)						Waste material type	Total waste arising	Waste (tCO2eq per t) processed in Scotland			Waste (tCO2eq per t) processed in UK/Global
	Domestic production	Exports	Domestic extraction	Imports	Domestic material consumption				Recycled	Recovered	Disposed	Recycled	Recovered	Disposed
Chemical and industrial materials	1.30561			0.0309869			Spent solvents		-1.2029	1.521	6.284	0.0379156	0.00758311	0.00758311
Construction material	0.0705343			0.0309869			Acid, alkaline or saline wastes		0	0	0	0	0	0
Ferrous metal	2.93665			0.0309869			Used mineral oils		-0.725	-1.19504	0	0.0379156	0.00758311	0
Food and plants	3.13937			0.275987			Chemical wastes		4.02349	0.250139	0.00746	0.0379156	0.00758311	0.00758311
Glass	0.895			0.0309869			Industrial effluent sludges		0.1589	-0.0675905	0.173139	0.0379156	0.00758311	0.00758311
Healthcare equipment	1.75446			0.0309869			Sludges & liquid wastes from waste treatment		0	0	0.0133432	0	0	0.00758311
Household goods	2.6309			0.0309869			Health care & biological wastes		0	0.598147	0.632217	0	0.00758311	0.00758311
Machinery	1.75446			0.0309869			Metallic wastes, ferrous		-1.8063	0.0158256	0.00482562	0.0379156	0.00758311	0.00758311
Minerals	0.239409			0.0309869			Metallic wastes, non-ferrous		-9.98458	0.0158256	0.00482562	0.0379156	0.00758311	0.00758311
Mixed metals	3.51932			0.0309869			Metallic wastes, mixed		-2.36865	0.0158256	0.00482562	0.0379156	0.00758311	0.00758311
Non-ferrous metal	12.9604			0.0309869			Glass wastes		-0.20144	0.026	0.026	0.0379156	0.00758311	0.00758311
Paper	0.893206			0.0309869			Paper & cardboard wastes		-0.209759	-0.541174	0.490448	0.0379156	0.00758311	0.00758311
Plastics	3.19396			0.0309869			Rubber wastes		0.023	0	0	0.0379156	0	0
Rubber	3.41			0.0309869			Plastic wastes		0.172517	1.18479	0.00482562	0.0379156	0.00758311	0.00758311
Textiles	21.1485			0.0309869			Wood wastes		-0.315136	-0.847174	0.924715	0.0379156	0.00758311	0.00758311
Vehicles	3.4062			0.0309869			Textile wastes		-5.89073	0.14	0.524274	0.0379156	0.00758311	0.00758311
Wood	0.579834			0.0309869			Waste containing PCB		0	0	0	0	0	0
							Discarded machines and equipment		-0.180525	0	0.0165599	0.0379156	0	0.00758311
							Discarded vehicles		0.0473136	0.328	0	0.0379156	0.00758311	0
							Batteries & accumilators wastes		0.44815	0.396459	0.0845695	0.0379156	0.00758311	0.00758311
							Animal & mixed food waste		-0.0937172	-0.0623119	0.97713	0.0379156	0.00758311	0.00758311
							Vegetal wastes		-0.0887227	-0.0576744	0.213879	0.0379156	0.00758311	0.00758311
							Animal faeces, urine & manure		0.138118	-0.288586	0.142	0.0379156	0.00758311	0.00758311
							Household & similar wastes		-0.266621	-0.00287973	0.46822	0.0379156	0.00758311	0.00758311
							Mixed & undifferentiated materials		-1.22619	-0.101174	0.107826	0.0379156	0.00758311	0.00758311
							Sorting residues		0	0	0.128	0	0	0.00758311
							Common sludges		0.326158	0.236	0.117	0.0379156	0.00758311	0.00758311
							Mineral waste from construction & demolition		-0.0520036	0	0.00446839	0.0379156	0	0.00758311
							Other mineral wastes		0.0014885	0.517532	0.014065	0.0379156	0.00758311	0.00758311
							Combustion wastes		0.0169369	0	0.0095923	0.0379156	0	0.00758311
							Soils		0.00114274	0	0.00143176	0.0379156	0	0.00758311
							Dredging spoils		0	0	0	0	0	0
							Mineral waste from waste treatment & stabilised wastes		0.016139	0.040833	0.017139	0.0379156	0.00758311	0.00758311
Table 6. Territorial carbon impacts of material consumption in Scotland, 2012 (all figures in tCO2eq)							Table 7. Territorial carbon impacts of material consumption and waste in Scotland, 2012 (all figures in tCO2eq)
Material type	Material Consumption (tCO2eq)						Waste material type	Total waste arising	Waste (tCO2eq) processed in Scotland			Waste (tCO2eq) processed in UK/Global
	Domestic production	Exports	Domestic extraction	Imports	Domestic material consumption				Recycled	Recovered	Disposed	Recycled	Recovered	Disposed
Chemical and industrial materials	637362			39021.5	676384		Spent solvents		0	0	10676.5	0	0	0
Construction material	1.04735e+06			3506.09	1.05086e+06		Acid, alkaline or saline wastes		0	0	0	0	0	0
Ferrous metal	0			90119.8	90119.8		Used mineral oils		0	0	0	0	0	0
Food and plants	1.43651e+07			945148	1.53103e+07		Chemical wastes		0	0	39.3192	0	0	0.669855
Glass	259896			2584.26	262481		Industrial effluent sludges		467.007	-163.487	3216.06	0	13.9014	0
Healthcare equipment	47649.7			972.797	48622.5		Sludges & liquid wastes from waste treatment		0	0	88.4255	0	0	0
Household goods	93166.5			11771.6	104938		Health care & biological wastes		0	0	4611.39	0	0	0
Machinery	23434.6			16661.1	40095.7		Metallic wastes, ferrous		-165605	0	14.9401	14055.3	0	0
Minerals	5.8979e+06			456082	6.35398e+06		Metallic wastes, non-ferrous		-166243	0	0.530818	1386.04	0	0
Mixed metals	459469			1421.4	460890		Metallic wastes, mixed		-64850.3	0	0.0337793	2855.78	0	0
Non-ferrous metal	3.8998e+06			5244.72	3.90504e+06		Glass wastes		-38096.6	0	4.55	333.003	0	0
Paper	330564			18999	349563		Paper & cardboard wastes		-783.102	0	232.472	7559.86	0	0
Plastics	444823			16780.4	461604		Rubber wastes		0.046	0	0	0	0	0
Rubber	74190.8			2902.67	77093.4		Plastic wastes		1448.16	0	0.178632	986.058	0	22.226
Textiles	904290			8490.51	912780		Wood wastes		-82880.3	-46991.1	2974.81	964.584	0	0
Vehicles	1.25731e+06			14596.8	1.2719e+06		Textile wastes		-15687	0	5965.19	0	0	0
Wood	287711			28025.8	315736		Waste containing PCB		0	0	0	0	0	0
Total	3.003e+07			1.66233e+06	3.16924e+07		Discarded machines and equipment		-374.858	0	17.2719	527.425	0	0
							Discarded vehicles		326.992	0	0	97.9672	0	0
							Batteries & accumilators wastes		515.626	0	0	143.792	0	0
							Animal & mixed food waste		-11977.8	0	6537.98	0	0	0
							Vegetal wastes		-52392.3	0	663.666	0	0	0
							Animal faeces, urine & manure		1759.35	-34777.2	18.176	0	0	0
							Household & similar wastes		-9974.01	0	713611	0	0	32.9056
							Mixed & undifferentiated materials		-44101.1	0	5177.33	0	0	0.0242168
							Sorting residues		0	0	113558	0	0	14.5411
							Common sludges		131532	1687.4	7242.89	0	0	0
							Mineral waste from construction & demolition		-34151.6	0	427.625	0	0	0
							Other mineral wastes		155.315	0	770.817	0	0	1.20563
							Combustion wastes		13.2447	0	4351	0	0	0
							Soils		1561.39	0	1740.29	0	0	13.1826
							Dredging spoils		0	0	0	0	0	0
							Mineral waste from waste treatment & stabilised wastes		1294.83	0	3278.43	0	0	0
							Total		-548043	-80244.4	885218	28909.8	13.9014	84.7549
Table 8. Consumption carbon factors for material consumption in Scotland, 2012 (all figures in kgCO2eq per t)							Table 9. Consumption factors for material consumption and waste in Scotland, 2012 (all figures in tCO2eq per t)
Material type	Material Consumption (kgCO2eq per t)						Waste material type	Total waste arising	Waste (tCO2eq per t) processed in Scotland			Waste (tCO2eq per t) processed in UK/Global
	Domestic production	Exports	Domestic extraction	Imports	Domestic material consumption				Recycled	Recovered	Disposed	Recycled	Recovered	Disposed
Chemical and industrial materials	1.30561			1.35155			Spent solvents		-1.2029	1.521	6.284	-1.03118	1.56695	6.29089
Construction material	0.0705343			0.0773629			Acid, alkaline or saline wastes		0	0	0	0	0	0
Ferrous metal	2.93665			3.08848			Used mineral oils		-0.725	-1.19504	0	-0.731894	-1.18953	0
Food and plants	3.13937			3.03384			Chemical wastes		4.02349	0.250139	0.00746	4.01662	0.257033	0.012975
Glass	0.895			0.940948			Industrial effluent sludges		0.1589	-0.0675905	0.173139	0.204848	-0.0606968	0.180033
Healthcare equipment	1.75446			1.80035			Sludges & liquid wastes from waste treatment		0	0	0.0133432	0	0	0.0188582
Household goods	2.6309			2.67051			Health care & biological wastes		0	0.598147	0.632217	0	0.603662	0.637732
Machinery	1.75446			1.80035			Metallic wastes, ferrous		-1.8063	0.0158256	0.00482562	-1.81319	0.0213406	0.0103406
Minerals	0.239409			0.35026			Metallic wastes, non-ferrous		-9.98458	0.0158256	0.00482562	-9.98458	0.0227194	0.0117194
Mixed metals	3.51932			4.05289			Metallic wastes, mixed		-2.36865	0.0158256	0.00482562	-2.57876	0.021272	0.010272
Non-ferrous metal	12.9604			13.1123			Glass wastes		-0.20144	0.026	0.026	-0.188117	0.031515	0.031515
Paper	0.893206			0.913626			Paper & cardboard wastes		-0.209759	-0.541174	0.490448	-0.269145	-0.534281	0.490448
Plastics	3.19396			3.3458			Rubber wastes		0.023	0	0	0.0689479	0	0
Rubber	3.41			3.45595			Plastic wastes		0.172517	1.18479	0.00482562	0.279479	1.1903	0.0103406
Textiles	21.1485			21.3003			Wood wastes		-0.315136	-0.847174	0.924715	-0.32203	-0.841659	0.93023
Vehicles	3.4062			3.45215			Textile wastes		-5.89073	0.14	0.524274	-5.83578	0.145515	0.529789
Wood	0.579834			0.625782			Waste containing PCB		0	0	0	0	0	0
							Discarded machines and equipment		-0.180525	0	0.0165599	-0.134577	0	0.0220681
							Discarded vehicles		0.0473136	0.328	0	0.0932615	0.334894	0
							Batteries & accumilators wastes		0.44815	0.396459	0.0845695	0.494097	0.403353	0.0914632
							Animal & mixed food waste		-0.0937172	-0.0623119	0.97713	-0.0477693	-0.0554181	0.97713
							Vegetal wastes		-0.0887227	-0.0576744	0.213879	-0.0594129	-0.0507806	0.220772
							Animal faeces, urine & manure		0.138118	-0.288586	0.142	0.138118	-0.278245	0.148894
							Household & similar wastes		-0.266621	-0.00287973	0.46822	-0.191105	0.00478365	0.468958
							Mixed & undifferentiated materials		-1.22619	-0.101174	0.107826	-0.209759	-0.534281	0.490448
							Sorting residues		0	0	0.128	0	0	0.134894
							Common sludges		0.326158	0.236	0.117	0.333052	0.242894	0.123894
							Mineral waste from construction & demolition		-0.0520036	0	0.00446839	-0.0466343	0	0.0113027
							Other mineral wastes		0.0014885	0.517532	0.014065	0.0474364	0.56348	0.0209587
							Combustion wastes		0.0169369	0	0.0095923	0.0224519	0	0.0151073
							Soils		0.00114274	0	0.00143176	0.00689374	0	0.00689374
							Dredging spoils		0	0	0	0	0	0
							Mineral waste from waste treatment & stabilised wastes		0.016139	0.040833	0.017139	0.0655338	0.0477267	0.0240327
Table 10. Consumption carbon impact of material consumption in Scotland in 2012 (all figures in tCO2eq)							Table 11. Consumption carbon impacts of material consumption and waste in Scotland, 2012 (all figures in tCO2eq)
Material type	Material Consumption (tCO2eq)						Waste material type	Total waste arising	Waste (tCO2eq) processed in Scotland			Waste (tCO2eq) processed in UK/Global
	Domestic production	Exports	Domestic extraction	Proportion of final consumption from imports	Domestic material consumption				Recycled	Recovered	Disposed	Recycled	Recovered	Disposed
Chemical and industrial materials				0.434991	1.14532e+06		Spent solvents		0	0	10676.5	0	0	0
Construction material				0.00470631	1.05278e+06		Acid, alkaline or saline wastes		0	0	0	0	0	0
Ferrous metal				1	4.8329e+06		Used mineral oils		0	0	0	0	0	0
Food and plants				0.336183	2.13956e+07		Chemical wastes		0	0	39.3192	0	0	1.14615
Glass				0.0640884	278607		Industrial effluent sludges		467.007	-163.487	3216.06	0	-111.27	0
Healthcare equipment				0.375349	77031.1		Sludges & liquid wastes from waste treatment		0	0	88.4255	0	0	0
Household goods				0.879936	786257		Health care & biological wastes		0	0	4611.39	0	0	0
Machinery				0.948814	469191		Metallic wastes, ferrous		-165605	0	14.9401	-672152	0	0
Minerals				0.228699	8.45641e+06		Metallic wastes, non-ferrous		-166243	0	0.530818	-364997	0	0
Mixed metals				0.177843	573926		Metallic wastes, mixed		-64850.3	0	0.0337793	-194231	0	0
Non-ferrous metal				0.104285	4.35916e+06		Glass wastes		-38096.6	0	4.55	-1652.18	0	0
Paper				0.541111	729267		Paper & cardboard wastes		-783.102	0	232.472	-53664	0	0
Plastics				0.640032	1.27333e+06		Rubber wastes		0.046	0	0	0	0	0
Rubber				0.59088	182786		Plastic wastes		1448.16	0	0.178632	7268.34	0	30.3081
Textiles				0.77437	4.03013e+06		Wood wastes		-82880.3	-46991.1	2974.81	-8192.54	0	0
Vehicles				0.287877	1.77243e+06		Textile wastes		-15687	0	5965.19	0	0	0
Wood				0.44684	538539		Waste containing PCB		0	0	0	0	0	0
Total				0.225884	5.19537e+07		Discarded machines and equipment		-374.858	0	17.2719	-1872.03	0	0
							Discarded vehicles		326.992	0	0	240.972	0	0
							Batteries & accumilators wastes		515.626	0	0	1873.83	0	0
							Animal & mixed food waste		-11977.8	0	6537.98	0	0	0
							Vegetal wastes		-52392.3	0	663.666	0	0	0
							Animal faeces, urine & manure		1759.35	-34777.2	18.176	0	0	0
							Household & similar wastes		-9974.01	0	713611	0	0	2034.96
							Mixed & undifferentiated materials		-44101.1	0	5177.33	0	0	1.56625
							Sorting residues		0	0	113558	0	0	258.667
							Common sludges		131532	1687.4	7242.89	0	0	0
							Mineral waste from construction & demolition		-34151.6	0	427.625	0	0	0
							Other mineral wastes		155.315	0	770.817	0	0	3.3322
							Combustion wastes		13.2447	0	4351	0	0	0
							Soils		1561.39	0	1740.29	0	0	11.9842
							Dredging spoils		0	0	0	0	0	0
							Mineral waste from waste treatment & stabilised wastes		1294.83	0	3278.43	0	0	0
							Total		-548043	-80244.4	885218	-1.28738e+06	-111.27	2341.97

## Sheet: 2050 Summary
2050 Summary
	Table 1. Scenario matrix
			Material and energy production impacts									Material and energy production impacts
			LOW		HIGH							HIGH		LOW
	Consumption impacts	HIGH	Resource Efficiency scenario		BAU scenario				Consumption impacts		HIGH	BAU scenario		Resource Efficiency scenario
		LOW	Circular economy scenario		Limited growth scenario						LOW	Limited growth scenario		Circular economy scenario
	Table 2. Main drivers of scenarios
	Driver			BAU			Resource Efficiency			Limited growth			Circular Economy
	Economic growth and impact on material consumption			Economic growth of 2.2%. Material consumption grows in line with this at 2.2%			Economic growth of 2.0%. Material consumption is reduced 25% (lack of adaption to material scarcity issues reduces growth rates slightly). Material use by business is reduced but demand remains high.			Economic growth of 0.2%. Material consumption is reduced 50% (lack of adaption to increasingly costly and global demands on resources reduces growth substantially)			Economic growth of 2.2%. Material consumption is reduced 50% (businesses reduce material impact of products and consumer demand for materials fall without impacting economic activity).
	Proportion of materials imported			As WRAP (2010) study (slight increase in most imports).			As WRAP (2010) study (slight increase in most imports).			Large increase in proportion of imports compared to 2012 (double WRAP analysis estimates) as economy relies on external activity due to limited growth domestically.			Substantial reduction in imports compared with BAU (half WRAP estimates), offset by partial increase in remanufacturing.
	Decarbonisation of grid and transport			Domestic production and export carbon factors change in line with projections by Scottish Government climate modelling. Imports remain unchanged.			Domestic production and export carbon factors change in line with projections by Scottish Government climate modelling. Imports remain unchanged.			Domestic production and export carbon factors change in line with projections by Scottish Government climate modelling. Imports remain unchanged.			Domestic production and export carbon factors change in line with projections by Scottish Government climate modelling. Imports remain unchanged.
	Waste management			In line with SSR and ZW Regulations (arisings reduced by 15% by and 70/25/5 mgmt. split).			In line with ZW Plan and SSR.			Arisings reduced by 65% (to reflect fall in consumption) and 70/25/5 mgmt. split.			Arisings reduced by 65% and 75/20/5 mgmt. split.
	Proportion of recyclate exported			Same as 2012.			Same as 2012.			Same as 2012.			Substantially reduced for key materials.
	Supporting Drivers (not used)			BAU			Resource Efficiency			Limited growth			Circular Economy
	Population change from 2012 - 2050 for Scotland			As projected by Scottish Government and UK Government statistics			As projected by Scottish Government and UK Government statistics			As projected by Scottish Government and UK Government statistics			As projected by Scottish Government and UK Government statistics
	Change in material costs			Increase in line with McKinsey			Increase in line with McKinsey but limited effect on industry			Increase above McKinsey prediction			Increase in line with McKinsey. Material substitution etc. reduce impacts of this			NOTE: This driver is not used in the model but could be used to develop cost results, as well as carbon results. This would add another layer of uncertainty to the model.
Summary results
Table 3. Headline results of 2050 Scenarios tonnage and carbon impact of material use in Scotland (whole nation results)											Table 3a. Headline results as percentage change from 2012 baseline
Headline results											Percentage change
Indicator			Unit	2012 impact	BAU 2050 impact	RE 2050 impact	Limited G 2050 impact	CE 2050 impact			BAU 2050 impact	RE 2050 impact	Limited G 2050 impact	CE 2050 impact
Total domestic material consumption			Tonnes	6.04367e+07	1.38177e+08	9.61986e+07	3.2602e+07	6.90884e+07			1.2863	0.591724	-0.46056	0.143152
Total waste arisings			Tonnes	11706421	9.95046e+06	9.95046e+06	4.09725e+06	4.09725e+06			-0.15	-0.15	-0.65	-0.65
Territorial carbon impact of total material use			tCo2eq	3.16924e+07	2.6137e+07	1.81966e+07	4.27718e+06	1.50876e+07			-0.175289	-0.425836	-0.865041	-0.523937
Territorial carbon impact of waste			tCo2eq	285940	-470594	-470594	-193736	-385851			-2.64578	-2.64578	-1.67754	-2.34941
Total territorial carbon impact			tCo2eq	3.19783e+07	2.56664e+07	1.7726e+07	4.08344e+06	1.47017e+07			-0.197379	-0.445686	-0.872306	-0.54026
Consumption carbon impact of DMC			tCo2eq	5.19537e+07	1.14644e+08	7.98153e+07	2.78972e+07	5.64495e+07			1.20666	0.536277	-0.463037	0.0865351
Consumption carbon impact of waste			tCo2eq	-1.02821e+06	-1.43966e+06	-1.43966e+06	-591487	-948999			0.40015	0.40015	-0.424744	-0.0770421
Total consumption carbon impact of DMC			tCo2eq	5.09255e+07	1.13205e+08	7.83756e+07	2.73057e+07	5.55005e+07			1.22295	0.539026	-0.46381	0.0898378
Difference between consumption and territorial results				0.372057	0.773274	0.773833	0.850455	0.735107
Table 4. Headline results of 2050 Scenarios tonnage and carbon impact of material use in Scotland (per person results)
Material consumption per capita			Unit	Baseline 2012	BAU 2050	RE 2050	Limited G 2050	CE 2050	Scottish CC Act target			1990 emissions
Material consumed			Tonnes per person	11.4034	23.3596	16.2629	5.51157	11.6798				75600000
Waste management impacts			Tonnes per person	2.2088	1.68218	1.68218	0.692664	0.692664				2050 emissions
Territorial carbon footprint			tCo2eq per person	6.03375	4.33907	2.99669	0.69033	2.48541	2.55613			15120000
Consumption carbon footprint			tCo2eq per person	9.60876	19.1379	13.2499	4.6162	9.3827				per capita
												2.55613

## Sheet: 2050 BAU
2050 Business As Usual Scenario
Table 1. Overview of material carbon impact of Scotland in 2050 in BAU Scenario									Table 1a. Scenario parameters for BAU Scenario
Indicator		Impact in 2050	Unit	Impact in 2012	Unit	Change	Unit		Driver	Figure
Total domestic material consumption		1.38177e+08	Tonnes	6.04367e+07	Tonnes	128.63	%		Economic growth	0.022
Total waste arisings		9.95046e+06	Tonnes	11706421	Tonnes	-15	%		Years between 2012 and 2050	38
Territorial carbon impact of total material use		2.6137e+07	tCo2eq	3.16924e+07	tCo2eq	-17.5289	%		Waste management arisings as a proportion of 2012 levels	-0.15
Territorial carbon impact of waste		-470594	tCo2eq	285940	tCo2eq	-264.578	%		Recycling rate	0.7
Total territorial carbon impact		2.56664e+07	tCo2eq	3.19783e+07	tCo2eq	-19.7379	%		Landfill rate	0.05
Consumption carbon impact of DMC		1.14644e+08	tCo2eq	5.19537e+07	tCo2eq	120.666	%
Consumption carbon impact of waste		-1.43966e+06	tCo2eq	-1.02821e+06	tCo2eq	40.015	%
Total consumption carbon impact of DMC		1.13205e+08	tCo2eq	5.09255e+07	tCo2eq	122.295	%
Table 1b. Per person results of material carbon impact in Scotland in 2050 BAU Scenario
Material consumption per capita		Impact in 2050	Unit	Impact in 2012	Unit	Change	Unit
Tonnages consumed		23.3596	Tonnes	11.4034	Tonnes	104.848	%
Waste management footprint		1.68218	Tonnes	2.2088	Tonnes	-23.8417	%
Territorial carbon impact		4.33907	tCo2eq	6.03375	tCo2eq	-28.0868	%
Consumption carbon impact		19.1379	tCo2eq	9.60876	tCo2eq	99.1715	%
Table 2. Material consumption in Scotland in 2050 BAU Scenario (all figures in tonnes)							Table 3. Waste arising and management in Scotland 2050 BAU Scenario (all figures in tonnes)
Material type	Material Consumption (t)						Waste material type	Total waste arising (t)	Waste (t) processed in Scotland			Waste (t) processed in UK/Global
	Domestic production	Exports	Domestic extraction	Imports	Domestic material consumption				Recycled	Recovered	Disposed	Recycled	Recovered	Disposed
Chemical and industrial materials	605351	1.09552e+06	1.70087e+06	274516	1.97539e+06		Spent solvents	46818	32772.6	11704.5	2340.9	0	0	0
Construction material	3.32653e+07	96183.3	3.33615e+07	748048	3.41095e+07		Acid, alkaline or saline wastes	5564.95	3895.46	1391.24	278.248	0	0	0
Ferrous metal	0	0	0	3.57764e+06	3.57764e+06		Used mineral oils	87907	61534.9	21976.8	4395.35	0	0	0
Food and plants	3.99857e+06	967567	4.96614e+06	1.07937e+07	1.57599e+07		Chemical wastes	92543.8	64780.6	23135.9	4627.19	0	0	88.3352
Glass	452196	98904.8	551101	158275	709376		Industrial effluent sludges	49859.3	34901.5	12464.8	2492.97	0	1833.21	0
Healthcare equipment	17963.8	9970.31	27934.1	71472.3	99406.4		Sludges & liquid wastes from waste treatment	2001.75	1401.22	500.438	100.088	0	0	0
Household goods	13072.1	44428	57500.1	616839	674339		Health care & biological wastes	32276.2	22593.3	8069.05	1613.81	0	0	0
Machinery	636.592	13825.3	14461.9	582154	596615		Metallic wastes, ferrous	181703	25219.9	45425.7	9085.14	101972	0	0
Minerals	3.5138e+07	1.05747e+07	4.57128e+07	2.73115e+07	7.30243e+07		Metallic wastes, non-ferrous	31316.5	6860.01	7829.14	1565.83	15061.6	0	0
Mixed metals	198611	26820.3	225431	137627	363058		Metallic wastes, mixed	410893	76679.1	102723	20544.7	210946	0	0
Non-ferrous metal	248450	110827	359277	408767	768044		Glass wastes	277206	185433	69301.5	13860.3	8611.45	0	0
Paper	0	0	0	1.84387e+06	1.84387e+06		Paper & cardboard wastes	542073	6974.3	135518	27103.7	372477	0	0
Plastics	-1287.42	-2716.9	-4004.32	888564	884560		Rubber wastes	26337.2	18436.1	6584.31	1316.86	0	0	0
Rubber	3320.76	9501.47	12822.2	108762	121585		Plastic wastes	302645	51694.6	75661.4	15132.3	160157	0	2930.98
Textiles	14709.9	43777.2	58487.2	374790	433277		Wood wastes	195193	124584	48798.2	9759.64	12051.2	0	0
Vehicles	278138	242513	520650	664437	1.18509e+06		Textile wastes	139747	97823.1	34936.8	6987.37	0	0	0
Wood	78051	79218.7	157270	1.89359e+06	2.05086e+06		Waste containing PCB	340.85	238.595	85.2125	17.0425	0	0	0
Total	7.43111e+07	1.34111e+07	8.77222e+07	5.04546e+07	1.38177e+08		Discarded machines and equipment	122294	11119	30573.6	6114.71	74487	0	0
							Discarded vehicles	44974.3	22915	11243.6	2248.72	8567.05	0	0
							Batteries & accumilators wastes	5514.8	898.565	1378.7	275.74	2961.8	0	0
							Animal & mixed food waste	897765	628435	224441	44888.2	0	0	0
							Vegetal wastes	734632	514243	183658	36731.6	0	0	0
							Animal faeces, urine & manure	113531	79471.8	28382.8	5676.56	0	0	0
							Household & similar wastes	422047	295433	105512	21102.4	0	0	4339.33
							Mixed & undifferentiated materials	105542	73879.4	26385.5	5277.1	0	0	3.19352
							Sorting residues	3076.15	2153.3	769.038	153.808	0	260.302	1917.56
							Common sludges	35738.2	25016.8	8934.56	1786.91	0	0	0
							Mineral waste from construction & demolition	1.71825e+06	1.20277e+06	429562	85912.5	0	0	0
							Other mineral wastes	157553	110287	39388.4	7877.67	0	0	158.989
							Combustion wastes	424756	297329	106189	21237.8	0	0	0
							Soils	2.72787e+06	1.90951e+06	681967	136393	0	0	1738.41
							Dredging spoils	6875.65	4812.95	1718.91	343.783	0	0	0
							Mineral waste from waste treatment & stabilised wastes	5615.1	3930.57	1403.78	280.755	0	0	0
							Total	9.95046e+06	5.99803e+06	2.48761e+06	497523	967293	2093.51	11176.8
Table 4. Territorial factors for material consumption in Scotland in 2050 (all figures in tCO2eq per t)							Table 5. Territorial factors for material consumption and waste in Scotland 2050 (all figures in tCO2eq per t)
Material type	Material Consumption (tCO2eq per t)						Waste material type	Total waste arising	Waste (tCO2eq per t) processed in Scotland			Waste (tCO2eq per t) processed in UK/Global
	Domestic production	Exports	Domestic extraction	Imports	Domestic material consumption				Recycled	Recovered	Disposed	Recycled	Recovered	Disposed
Chemical and industrial materials	0.926			0.019			Spent solvents		-0.729	1.123	4.638	0.024	0.005	0.005
Construction material	0.061			0.019			Acid, alkaline or saline wastes		0	0	0	0	0	0
Ferrous metal	2.651			0.019			Used mineral oils		-0.467	-0.77	0	0.024	0.005	0
Food and plants	2.122			0.157			Chemical wastes		3.751	0.24	0.007	0.024	0.005	0.005
Glass	0.769			0.019			Industrial effluent sludges		0.006	0.028	0.167	0.024	0.005	0.005
Healthcare equipment	1.462			0.019			Sludges & liquid wastes from waste treatment		0	0	0.012	0	0	0.005
Household goods	2.02			0.019			Health care & biological wastes		0	1.275	0.632	0	0.005	0.005
Machinery	1.462			0.019			Metallic wastes, ferrous		-1.767	0.014	0.003	0.024	0.005	0.005
Minerals	0.233			0.019			Metallic wastes, non-ferrous		-7.549	0.014	0.003	0.024	0.005	0.005
Mixed metals	3.332			0.019			Metallic wastes, mixed		-2.258	0.014	0.003	0.024	0.005	0.005
Non-ferrous metal	9.802			0.019			Glass wastes		-0.182	0.01	0.01	0.024	0.005	0.005
Paper	0.681			0.019			Paper & cardboard wastes		-0.078	-0.541	0.49	0.024	0.005	0.005
Plastics	2.692			0.019			Rubber wastes		0.023	0	0	0.024	0	0
Rubber	2.934			0.019			Plastic wastes		-0.445	1.183	0.003	0.024	0.005	0.005
Textiles	16.878			0.019			Wood wastes		-0.25	-0.849	0.923	0.024	0.005	0.005
Vehicles	2.28			0.019			Textile wastes		-2.243	0.14	0.524	0.024	0.005	0.005
Wood	0.511			0.019			Waste containing PCB		0	0	0	0	0	0
							Discarded machines and equipment		-0.148	0	0.006	0.024	0	0.005
							Discarded vehicles		0.047	0.22	0	0.024	0.005	0
							Batteries & accumilators wastes		0.348	0.396	0.085	0.024	0.005	0.005
							Animal & mixed food waste		-0.006	-0.062	0.362	0.024	0.005	0.005
							Vegetal wastes		-0.006	-0.062	0.214	0.024	0.005	0.005
							Animal faeces, urine & manure		0.119	0.003	0.142	0.024	0.005	0.005
							Household & similar wastes		-0.243	-0.003	0.379	0.024	0.005	0.005
							Mixed & undifferentiated materials		-1.097	-0.101	0.108	0.024	0.005	0.005
							Sorting residues		0	0	0.128	0	0	0.005
							Common sludges		0.326	0.957	0.117	0.024	0.005	0.005
							Mineral waste from construction & demolition		-0.047	0	0.004	0.024	0	0.005
							Other mineral wastes		0.001	0.918	0.014	0.024	0.005	0.005
							Combustion wastes		0.006	0	0.003	0.024	0	0.005
							Soils		0.001	0	0.001	0.024	0	0.005
							Dredging spoils		0	0	0	0	0	0
							Mineral waste from waste treatment & stabilised wastes		0.01	0.032	0.011	0.024	0.005	0.005
Table 6. Territorial carbon impacts of material consumption in Scotland in 2050 (all figures in tCO2eq)							Table 7. Territorial carbon impacts of material consumption and waste in Scotland 2050 (all figures in tCO2eq)
Material type	Material Consumption (tCO2eq)						Waste material type	Total waste arising	Waste (tCO2eq) processed in Scotland			Waste (tCO2eq) processed in UK/Global
	Domestic production	Exports	Domestic extraction	Imports	Domestic material consumption				Recycled	Recovered	Disposed	Recycled	Recovered	Disposed
Chemical and industrial materials	560555			5215.8	565771		Spent solvents		-23891.2	13144.2	10857.1	0	0	0
Construction material	2.02918e+06			14212.9	2.04339e+06		Acid, alkaline or saline wastes		0	0	0	0	0	0
Ferrous metal	0			67975.2	67975.2		Used mineral oils		-28736.8	-16922.1	0	0	0	0
Food and plants	8.48496e+06			1.69462e+06	1.01796e+07		Chemical wastes		242992	5552.63	32.3903	0	0	0.441676
Glass	347739			3007.23	350746		Industrial effluent sludges		209.409	349.015	416.325	0	9.16605	0
Healthcare equipment	26263			1357.97	27621		Sludges & liquid wastes from waste treatment		0	0	1.20105	0	0	0
Household goods	26405.7			11719.9	38125.6		Health care & biological wastes		0	10288	1019.93	0	0	0
Machinery	930.698			11060.9	11991.6		Metallic wastes, ferrous		-44563.5	635.96	27.2554	2447.33	0	0
Minerals	8.18716e+06			518919	8.70608e+06		Metallic wastes, non-ferrous		-51786.2	109.608	4.69748	361.478	0	0
Mixed metals	661772			2614.92	664387		Metallic wastes, mixed		-173141	1438.13	61.634	5062.71	0	0
Non-ferrous metal	2.43531e+06			7766.58	2.44307e+06		Glass wastes		-33748.8	693.015	138.603	206.675	0	0
Paper	0			35033.5	35033.5		Paper & cardboard wastes		-543.995	-73315.4	13280.8	8939.45	0	0
Plastics	-3465.73			16882.7	13417		Rubber wastes		424.03	0	0	0	0	0
Rubber	9743.12			2066.49	11809.6		Plastic wastes		-23004.1	89507.4	45.3968	3843.77	0	14.6549
Textiles	248274			7121.02	255395		Wood wastes		-31145.9	-41429.7	9008.15	289.229	0	0
Vehicles	634154			12624.3	646778		Textile wastes		-219417	4891.16	3661.38	0	0	0
Wood	39884			35978.2	75862.2		Waste containing PCB		0	0	0	0	0	0
Total	2.36889e+07			2.44817e+06	2.6137e+07		Discarded machines and equipment		-1645.62	0	36.6883	1787.69	0	0
							Discarded vehicles		1077	2473.59	0	205.609	0	0
							Batteries & accumilators wastes		312.701	545.965	23.4379	71.0831	0	0
							Animal & mixed food waste		-3770.61	-13915.4	16249.5	0	0	0
							Vegetal wastes		-3085.46	-11386.8	7860.57	0	0	0
							Animal faeces, urine & manure		9457.14	85.1483	806.071	0	0	0
							Household & similar wastes		-71790.2	-316.535	7997.79	0	0	21.6966
							Mixed & undifferentiated materials		-81045.7	-2664.93	569.927	0	0	0.0159676
							Sorting residues		0	0	19.6874	0	0	9.58781
							Common sludges		8155.47	8550.38	209.069	0	0	0
							Mineral waste from construction & demolition		-56530.4	0	343.65	0	0	0
							Other mineral wastes		110.287	36158.5	110.287	0	0	0.794944
							Combustion wastes		1783.98	0	63.7134	0	0	0
							Soils		1909.51	0	136.393	0	0	8.69207
							Dredging spoils		0	0	0	0	0	0
							Mineral waste from waste treatment & stabilised wastes		39.3057	44.9208	3.08831	0	0	0
							Total		-581376	14516.8	72984.8	23215	9.16605	55.884
Table 8. Consumption carbon factors for material consumption in Scotland in 2050 (all figures in tCO2eq per t)							Table 9. Consumption factors for material consumption and waste in Scotland 2050 (all figures in tCO2eq per t)
Material type	Material Consumption (tCO2eq per t)						Waste material type	Total waste arising	Waste (tCO2eq per t) processed in Scotland			Waste (tCO2eq per t) processed in UK/Global
	Domestic production	Exports		Proportion of final consumption from imports	Domestic material consumption				Recycled	Recovered	Disposed	Recycled	Recovered	Disposed
Chemical and industrial materials	0.926			1.352			Spent solvents		-0.729	1.123	4.638	-1.03118	1.56695	6.29089
Construction material	0.061			0.077			Acid, alkaline or saline wastes		0	0	0	0	0	0
Ferrous metal	2.651			3.088			Used mineral oils		-0.467	-0.77	0	-0.731894	-1.18953	0
Food and plants	2.122			3.034			Chemical wastes		3.751	0.24	0.007	4.01662	0.257033	0.012975
Glass	0.769			0.941			Industrial effluent sludges		0.006	0.028	0.167	0.204848	-0.0606968	0.180033
Healthcare equipment	1.462			1.8			Sludges & liquid wastes from waste treatment		0	0	0.012	0	0	0.0188582
Household goods	2.02			2.671			Health care & biological wastes		0	1.275	0.632	0	0.603662	0.637732
Machinery	1.462			1.8			Metallic wastes, ferrous		-1.767	0.014	0.003	-1.81319	0.0213406	0.0103406
Minerals	0.233			0.35			Metallic wastes, non-ferrous		-7.549	0.014	0.003	-9.98458	0.0227194	0.0117194
Mixed metals	3.332			4.053			Metallic wastes, mixed		-2.258	0.014	0.003	-2.57876	0.021272	0.010272
Non-ferrous metal	9.802			13.112			Glass wastes		-0.182	0.01	0.01	-0.188117	0.031515	0.031515
Paper	0.681			0.914			Paper & cardboard wastes		-0.078	-0.541	0.49	-0.269145	-0.534281	0.490448
Plastics	2.692			3.346			Rubber wastes		0.023	0	0	0.0689479	0	0
Rubber	2.934			3.456			Plastic wastes		-0.445	1.183	0.003	0.279479	1.1903	0.0103406
Textiles	16.878			21.3			Wood wastes		-0.25	-0.849	0.923	-0.32203	-0.841659	0.93023
Vehicles	2.28			3.452			Textile wastes		-2.243	0.14	0.524	-5.83578	0.145515	0.529789
Wood	0.511			0.626			Waste containing PCB		0	0	0	0	0	0
							Discarded machines and equipment		-0.148	0	0.006	-0.134577	0	0.0220681
							Discarded vehicles		0.047	0.22	0	0.0932615	0.334894	0
							Batteries & accumilators wastes		0.348	0.396	0.085	0.494097	0.403353	0.0914632
							Animal & mixed food waste		-0.006	-0.062	0.362	-0.0477693	-0.0554181	0.97713
							Vegetal wastes		-0.006	-0.062	0.214	-0.0594129	-0.0507806	0.220772
							Animal faeces, urine & manure		0.119	0.003	0.142	0.138118	-0.278245	0.148894
							Household & similar wastes		-0.243	-0.003	0.379	-0.191105	0.00478365	0.468958
							Mixed & undifferentiated materials		-1.097	-0.101	0.108	-0.209759	-0.534281	0.490448
							Sorting residues		0	0	0.128	0	0	0.134894
							Common sludges		0.326	0.957	0.117	0.333052	0.242894	0.123894
							Mineral waste from construction & demolition		-0.047	0	0.004	-0.0466343	0	0.0113027
							Other mineral wastes		0.001	0.918	0.014	0.0474364	0.56348	0.0209587
							Combustion wastes		0.006	0	0.003	0.0224519	0	0.0151073
							Soils		0.001	0	0.001	0.00689374	0	0.00689374
							Dredging spoils		0	0	0	0	0	0
							Mineral waste from waste treatment & stabilised wastes		0.01	0.032	0.011	0.0655338	0.0477267	0.0240327
Table 10. Consumption carbon impact of material consumption in Scotland in 2050 (all figures in tCO2eq)							Table 11. Consumption carbon impacts of material consumption and waste in Scotland 2050 (all figures in tCO2eq)
Material type	Material Consumption (tCO2eq)						Waste material type	Total waste arising	Waste (tCO2eq) processed in Scotland			Waste (tCO2eq) processed in UK/Global
	Domestic production	Exports	Domestic extraction	Proportion of final consumption from imports	Domestic material consumption				Recycled	Recovered	Disposed	Recycled	Recovered	Disposed
Chemical and industrial materials				0.693553	2.41284e+06		Spent solvents		-23891.2	13144.2	10857.1	0	0	0
Construction material				0.0247506	2.09419e+06		Acid, alkaline or saline wastes		0	0	0	0	0	0
Ferrous metal				1	1.10478e+07		Used mineral oils		-28736.8	-16922.1	0	0	0	0
Food and plants				0.746282	4.41688e+07		Chemical wastes		242992	5552.63	32.3903	0	0	1.14615
Glass				0.362544	589745		Industrial effluent sludges		209.409	349.015	416.325	0	-111.27	0
Healthcare equipment				0.81929	172860		Sludges & liquid wastes from waste treatment		0	0	1.20105	0	0	0
Household goods				0.980615	1.79265e+06		Health care & biological wastes		0	10288	1019.93	0	0	0
Machinery				0.998933	1.07369e+06		Metallic wastes, ferrous		-44563.5	635.96	27.2554	-184895	0	0
Minerals				0.518817	2.14473e+07		Metallic wastes, non-ferrous		-51786.2	109.608	4.69748	-150383	0	0
Mixed metals				0.45295	1.32828e+06		Metallic wastes, mixed		-173141	1438.13	61.634	-543980	0	0
Non-ferrous metal				0.676516	9.24823e+06		Glass wastes		-33748.8	693.015	138.603	-1619.96	0	0
Paper				1	1.68529e+06		Paper & cardboard wastes		-543.995	-73315.4	13280.8	-100251	0	0
Plastics				1.00146	2.96058e+06		Rubber wastes		424.03	0	0	0	0	0
Rubber				0.972688	418463		Plastic wastes		-23004.1	89507.4	45.3968	44760.6	0	30.3081
Textiles				0.96605	9.16376e+06		Wood wastes		-31145.9	-41429.7	9008.15	-3880.85	0	0
Vehicles				0.765302	3.76494e+06		Textile wastes		-219417	4891.16	3661.38	0	0	0
Wood				0.961942	1.27486e+06		Waste containing PCB		0	0	0	0	0	0
Total				0.462203	1.14644e+08		Discarded machines and equipment		-1645.62	0	36.6883	-10024.2	0	0
							Discarded vehicles		1077	2473.59	0	798.976	0	0
							Batteries & accumilators wastes		312.701	545.965	23.4379	1463.42	0	0
							Animal & mixed food waste		-3770.61	-13915.4	16249.5	0	0	0
							Vegetal wastes		-3085.46	-11386.8	7860.57	0	0	0
							Animal faeces, urine & manure		9457.14	85.1483	806.071	0	0	0
							Household & similar wastes		-71790.2	-316.535	7997.79	0	0	2034.96
							Mixed & undifferentiated materials		-81045.7	-2664.93	569.927	0	0	1.56625
							Sorting residues		0	0	19.6874	0	0	258.667
							Common sludges		8155.47	8550.38	209.069	0	0	0
							Mineral waste from construction & demolition		-56530.4	0	343.65	0	0	0
							Other mineral wastes		110.287	36158.5	110.287	0	0	3.3322
							Combustion wastes		1783.98	0	63.7134	0	0	0
							Soils		1909.51	0	136.393	0	0	11.9842
							Dredging spoils		0	0	0	0	0	0
							Mineral waste from waste treatment & stabilised wastes		39.3057	44.9208	3.08831	0	0	0
							Total		-581376	14516.8	72984.8	-948011	-111.27	2341.97

## Sheet: 2050 RE
2050 Resource Efficiency Scenario
Table 1. Overview of material carbon impact of Scotland in 2050 RE scenario									Table 1a. Scenario parameters for 2050 RE scenario
Indicator		Impact in 2050	Unit	Impact in 2012	Unit	Change	Unit		Driver	Figure
Total domestic material consumption		9.61986e+07	Tonnes	6.04367e+07	Tonnes	59.1724	%		Economic growth	0.02
Total waste arisings		9.95046e+06	Tonnes	11706421	Tonnes	-15	%		Years between 2012 and 2050	38
Territorial carbon impact of total material use		1.81966e+07	tCo2eq	3.16924e+07	tCo2eq	-42.5836	%		Waste management arisings as a proportion of 2012 levels	-0.15
Territorial carbon impact of waste		-470594	tCo2eq	285940	tCo2eq	-264.578	%		Recycling rate	0.7
Total territorial carbon impact		1.7726e+07	tCo2eq	3.19783e+07	tCo2eq	-44.5686	%		Landfill rate	0.05
Consumption carbon impact of DMC		7.98153e+07	tCo2eq	5.19537e+07	tCo2eq	53.6277	%		Material consumption compared with BAU	-0.25
Consumption carbon impact of waste		-1.43966e+06	tCo2eq	-1.02821e+06	tCo2eq	40.015	%
Total consumption carbon impact of DMC		7.83756e+07	tCo2eq	5.09255e+07	tCo2eq	53.9026	%
Table 1b. Per person results of material carbon impact in Scotland in 2050, RE Scenario
Material consumption per capita		Impact in 2050	Unit	Impact in 2012	Unit	Change	Unit
Tonnages consumed		16.2629	Tonnes	11.4034	Tonnes	42.6153	%
Waste management footprint		1.68218	Tonnes	2.2088	Tonnes	-23.8417	%
Territorial carbon impact		2.99669	tCo2eq	6.03375	tCo2eq	-50.3346	%
Consumption carbon impact		13.2499	tCo2eq	9.60876	tCo2eq	37.8936	%
Table 2. Material consumption in Scotland 2050, RE scenario (all figures in tonnes)							Table 3. Waste arising and management in Scotland 2050, RE scenario (all figures in tonnes)
Material type	Material Consumption (t)						Waste material type	Total waste arising (t)	Waste (t) processed in Scotland			Waste (t) processed in UK/Global
	Domestic production	Exports	Domestic extraction	Imports	Domestic material consumption				Recycled	Recovered	Disposed	Recycled	Recovered	Disposed
Chemical and industrial materials	421445	762699	1.18414e+06	191118	1.37526e+06		Spent solvents	46818	32772.6	11704.5	2340.9	0	0	0
Construction material	2.31593e+07	66962.7	2.32262e+07	520791	2.3747e+07		Acid, alkaline or saline wastes	5564.95	3895.46	1391.24	278.248	0	0	0
Ferrous metal	0	0	0	2.49075e+06	2.49075e+06		Used mineral oils	87907	61534.9	21976.8	4395.35	0	0	0
Food and plants	2.7838e+06	673620	3.45742e+06	7.51459e+06	1.0972e+07		Chemical wastes	92543.8	64780.6	23135.9	4627.19	0	0	88.3352
Glass	314819	68857.5	383676	110191	493867		Industrial effluent sludges	49859.3	34901.5	12464.8	2492.97	0	1833.21	0
Healthcare equipment	12506.4	6941.32	19447.7	49759	69206.7		Sludges & liquid wastes from waste treatment	2001.75	1401.22	500.438	100.088	0	0	0
Household goods	9100.81	30930.8	40031.6	429443	469475		Health care & biological wastes	32276.2	22593.3	8069.05	1613.81	0	0	0
Machinery	443.195	9625.2	10068.4	405295	415363		Metallic wastes, ferrous	181703	25219.9	45425.7	9085.14	101972	0	0
Minerals	2.44631e+07	7.36213e+06	3.18252e+07	1.90143e+07	5.08395e+07		Metallic wastes, non-ferrous	31316.5	6860.01	7829.14	1565.83	15061.6	0	0
Mixed metals	138273	18672.3	156945	95816	252761		Metallic wastes, mixed	410893	76679.1	102723	20544.7	210946	0	0
Non-ferrous metal	172971	77157.6	250128	284584	534712		Glass wastes	277206	185433	69301.5	13860.3	8611.45	0	0
Paper	0	0	0	1.2837e+06	1.2837e+06		Paper & cardboard wastes	542073	6974.3	135518	27103.7	372477	0	0
Plastics	-896.3	-1891.51	-2787.81	618618	615830		Rubber wastes	26337.2	18436.1	6584.31	1316.86	0	0	0
Rubber	2311.91	6614.92	8926.83	75720.4	84647.2		Plastic wastes	302645	51694.6	75661.4	15132.3	160157	0	2930.98
Textiles	10241	30477.7	40718.7	260929	301648		Wood wastes	195193	124584	48798.2	9759.64	12051.2	0	0
Vehicles	193639	168837	362477	462581	825057		Textile wastes	139747	97823.1	34936.8	6987.37	0	0	0
Wood	54339	55152	109491	1.31832e+06	1.42781e+06		Waste containing PCB	340.85	238.595	85.2125	17.0425	0	0	0
Total	5.17353e+07	9.33678e+06	6.10721e+07	3.51265e+07	9.61986e+07		Discarded machines and equipment	122294	11119	30573.6	6114.71	74487	0	0
							Discarded vehicles	44974.3	22915	11243.6	2248.72	8567.05	0	0
							Batteries & accumilators wastes	5514.8	898.565	1378.7	275.74	2961.8	0	0
							Animal & mixed food waste	897765	628435	224441	44888.2	0	0	0
							Vegetal wastes	734632	514243	183658	36731.6	0	0	0
							Animal faeces, urine & manure	113531	79471.8	28382.8	5676.56	0	0	0
							Household & similar wastes	422047	295433	105512	21102.4	0	0	4339.33
							Mixed & undifferentiated materials	105542	73879.4	26385.5	5277.1	0	0	3.19352
							Sorting residues	3076.15	2153.3	769.038	153.808	0	260.302	1917.56
							Common sludges	35738.2	25016.8	8934.56	1786.91	0	0	0
							Mineral waste from construction & demolition	1.71825e+06	1.20277e+06	429562	85912.5	0	0	0
							Other mineral wastes	157553	110287	39388.4	7877.67	0	0	158.989
							Combustion wastes	424756	297329	106189	21237.8	0	0	0
							Soils	2.72787e+06	1.90951e+06	681967	136393	0	0	1738.41
							Dredging spoils	6875.65	4812.95	1718.91	343.783	0	0	0
							Mineral waste from waste treatment & stabilised wastes	5615.1	3930.57	1403.78	280.755	0	0	0
							Total	9.95046e+06	5.99803e+06	2.48761e+06	497523	967293	2093.51	11176.8
Table 4. Territorial factors for material consumption in Scotland 2050,RE scenario (all figures in tCO2eq per t)							Table 5. Territorial factors for material consumption and waste in Scotland 2050, RE scenario (all figures in tCO2eq per t)
Material type	Material Consumption (tCO2eq per t)						Waste material type	Total waste arising	Waste (tCO2eq per t) processed in Scotland			Waste (tCO2eq per t) processed in UK/Global
	Domestic production	Exports	Domestic extraction	Imports	Domestic material consumption				Recycled	Recovered	Disposed	Recycled	Recovered	Disposed
Chemical and industrial materials	0.926			0.019			Spent solvents		-0.729	1.123	4.638	0.024	0.005	0.005
Construction material	0.061			0.019			Acid, alkaline or saline wastes		0	0	0	0	0	0
Ferrous metal	2.651			0.019			Used mineral oils		-0.467	-0.77	0	0.024	0.005	0
Food and plants	2.122			0.157			Chemical wastes		3.751	0.24	0.007	0.024	0.005	0.005
Glass	0.769			0.019			Industrial effluent sludges		0.006	0.028	0.167	0.024	0.005	0.005
Healthcare equipment	1.462			0.019			Sludges & liquid wastes from waste treatment		0	0	0.012	0	0	0.005
Household goods	2.02			0.019			Health care & biological wastes		0	1.275	0.632	0	0.005	0.005
Machinery	1.462			0.019			Metallic wastes, ferrous		-1.767	0.014	0.003	0.024	0.005	0.005
Minerals	0.233			0.019			Metallic wastes, non-ferrous		-7.549	0.014	0.003	0.024	0.005	0.005
Mixed metals	3.332			0.019			Metallic wastes, mixed		-2.258	0.014	0.003	0.024	0.005	0.005
Non-ferrous metal	9.802			0.019			Glass wastes		-0.182	0.01	0.01	0.024	0.005	0.005
Paper	0.681			0.019			Paper & cardboard wastes		-0.078	-0.541	0.49	0.024	0.005	0.005
Plastics	2.692			0.019			Rubber wastes		0.023	0	0	0.024	0	0
Rubber	2.934			0.019			Plastic wastes		-0.445	1.183	0.003	0.024	0.005	0.005
Textiles	16.878			0.019			Wood wastes		-0.25	-0.849	0.923	0.024	0.005	0.005
Vehicles	2.28			0.019			Textile wastes		-2.243	0.14	0.524	0.024	0.005	0.005
Wood	0.511			0.019			Waste containing PCB		0	0	0	0	0	0
							Discarded machines and equipment		-0.148	0	0.006	0.024	0	0.005
							Discarded vehicles		0.047	0.22	0	0.024	0.005	0
							Batteries & accumilators wastes		0.348	0.396	0.085	0.024	0.005	0.005
							Animal & mixed food waste		-0.006	-0.062	0.362	0.024	0.005	0.005
							Vegetal wastes		-0.006	-0.062	0.214	0.024	0.005	0.005
							Animal faeces, urine & manure		0.119	0.003	0.142	0.024	0.005	0.005
							Household & similar wastes		-0.243	-0.003	0.379	0.024	0.005	0.005
							Mixed & undifferentiated materials		-1.097	-0.101	0.108	0.024	0.005	0.005
							Sorting residues		0	0	0.128	0	0	0.005
							Common sludges		0.326	0.957	0.117	0.024	0.005	0.005
							Mineral waste from construction & demolition		-0.047	0	0.004	0.024	0	0.005
							Other mineral wastes		0.001	0.918	0.014	0.024	0.005	0.005
							Combustion wastes		0.006	0	0.003	0.024	0	0.005
							Soils		0.001	0	0.001	0.024	0	0.005
							Dredging spoils		0	0	0	0	0	0
							Mineral waste from waste treatment & stabilised wastes		0.01	0.032	0.011	0.024	0.005	0.005
Table 6. Territorial carbon impacts of material consumption in Scotland 2050, RE scenario (all figures in tCO2eq)							Table 7. Territorial carbon impacts of material consumption and waste in Scotland 2050, RE scenario (all figures in tCO2eq)
Material type	Material Consumption (tCO2eq)						Waste material type	Total waste arising	Waste (tCO2eq) processed in Scotland			Waste (tCO2eq) processed in UK/Global
	Domestic production	Exports	Domestic extraction	Imports	Domestic material consumption				Recycled	Recovered	Disposed	Recycled	Recovered	Disposed
Chemical and industrial materials	390258			3631.24	393890		Spent solvents		-23891.2	13144.2	10857.1	0	0	0
Construction material	1.41272e+06			9895.02	1.42261e+06		Acid, alkaline or saline wastes		0	0	0	0	0	0
Ferrous metal	0			47324.3	47324.3		Used mineral oils		-28736.8	-16922.1	0	0	0	0
Food and plants	5.90723e+06			1.17979e+06	7.08702e+06		Chemical wastes		242992	5552.63	32.3903	0	0	0.441676
Glass	242096			2093.63	244189		Industrial effluent sludges		209.409	349.015	416.325	0	9.16605	0
Healthcare equipment	18284.3			945.421	19229.7		Sludges & liquid wastes from waste treatment		0	0	1.20105	0	0	0
Household goods	18383.6			8159.42	26543.1		Health care & biological wastes		0	10288	1019.93	0	0	0
Machinery	647.951			7700.61	8348.56		Metallic wastes, ferrous		-44563.5	635.96	27.2554	2447.33	0	0
Minerals	5.6999e+06			361271	6.06117e+06		Metallic wastes, non-ferrous		-51786.2	109.608	4.69748	361.478	0	0
Mixed metals	460725			1820.5	462546		Metallic wastes, mixed		-173141	1438.13	61.634	5062.71	0	0
Non-ferrous metal	1.69546e+06			5407.09	1.70087e+06		Glass wastes		-33748.8	693.015	138.603	206.675	0	0
Paper	0			24390.3	24390.3		Paper & cardboard wastes		-543.995	-73315.4	13280.8	8939.45	0	0
Plastics	-2412.84			11753.7	9340.9		Rubber wastes		424.03	0	0	0	0	0
Rubber	6783.16			1438.69	8221.84		Plastic wastes		-23004.1	89507.4	45.3968	3843.77	0	14.6549
Textiles	172848			4957.65	177806		Wood wastes		-31145.9	-41429.7	9008.15	289.229	0	0
Vehicles	441498			8789.03	450287		Textile wastes		-219417	4891.16	3661.38	0	0	0
Wood	27767.3			25048	52815.2		Waste containing PCB		0	0	0	0	0	0
Total	1.64922e+07			1.70442e+06	1.81966e+07		Discarded machines and equipment		-1645.62	0	36.6883	1787.69	0	0
							Discarded vehicles		1077	2473.59	0	205.609	0	0
							Batteries & accumilators wastes		312.701	545.965	23.4379	71.0831	0	0
							Animal & mixed food waste		-3770.61	-13915.4	16249.5	0	0	0
							Vegetal wastes		-3085.46	-11386.8	7860.57	0	0	0
							Animal faeces, urine & manure		9457.14	85.1483	806.071	0	0	0
							Household & similar wastes		-71790.2	-316.535	7997.79	0	0	21.6966
							Mixed & undifferentiated materials		-81045.7	-2664.93	569.927	0	0	0.0159676
							Sorting residues		0	0	19.6874	0	0	9.58781
							Common sludges		8155.47	8550.38	209.069	0	0	0
							Mineral waste from construction & demolition		-56530.4	0	343.65	0	0	0
							Other mineral wastes		110.287	36158.5	110.287	0	0	0.794944
							Combustion wastes		1783.98	0	63.7134	0	0	0
							Soils		1909.51	0	136.393	0	0	8.69207
							Dredging spoils		0	0	0	0	0	0
							Mineral waste from waste treatment & stabilised wastes		39.3057	44.9208	3.08831	0	0	0
							Total		-581376	14516.8	72984.8	23215	9.16605	55.884
Table 8. Consumption carbon factors for material consumption in Scotland 2050, RE scenario(all figures in tCO2eq per t)							Table 9. Consumption factors for material consumption and waste in Scotland 2050, RE scenario (all figures in tCO2eq per t)
Material type	Material Consumption (tCO2eq per t)						Waste material type	Total waste arising	Waste (tCO2eq per t) processed in Scotland			Waste (tCO2eq per t) processed in UK/Global
	Domestic production	Exports	Domestic extraction	Proportion of final consumption from imports	Domestic material consumption				Recycled	Recovered	Disposed	Recycled	Recovered	Disposed
Chemical and industrial materials	0.926			1.352			Spent solvents		-0.729	1.123	4.638	-1.03118	1.56695	6.29089
Construction material	0.061			0.077			Acid, alkaline or saline wastes		0	0	0	0	0	0
Ferrous metal	2.651			3.088			Used mineral oils		-0.467	-0.77	0	-0.731894	-1.18953	0
Food and plants	2.122			3.034			Chemical wastes		3.751	0.24	0.007	4.01662	0.257033	0.012975
Glass	0.769			0.941			Industrial effluent sludges		0.006	0.028	0.167	0.204848	-0.0606968	0.180033
Healthcare equipment	1.462			1.8			Sludges & liquid wastes from waste treatment		0	0	0.012	0	0	0.0188582
Household goods	2.02			2.671			Health care & biological wastes		0	1.275	0.632	0	0.603662	0.637732
Machinery	1.462			1.8			Metallic wastes, ferrous		-1.767	0.014	0.003	-1.81319	0.0213406	0.0103406
Minerals	0.233			0.35			Metallic wastes, non-ferrous		-7.549	0.014	0.003	-9.98458	0.0227194	0.0117194
Mixed metals	3.332			4.053			Metallic wastes, mixed		-2.258	0.014	0.003	-2.57876	0.021272	0.010272
Non-ferrous metal	9.802			13.112			Glass wastes		-0.182	0.01	0.01	-0.188117	0.031515	0.031515
Paper	0.681			0.914			Paper & cardboard wastes		-0.078	-0.541	0.49	-0.269145	-0.534281	0.490448
Plastics	2.692			3.346			Rubber wastes		0.023	0	0	0.0689479	0	0
Rubber	2.934			3.456			Plastic wastes		-0.445	1.183	0.003	0.279479	1.1903	0.0103406
Textiles	16.878			21.3			Wood wastes		-0.25	-0.849	0.923	-0.32203	-0.841659	0.93023
Vehicles	2.28			3.452			Textile wastes		-2.243	0.14	0.524	-5.83578	0.145515	0.529789
Wood	0.511			0.626			Waste containing PCB		0	0	0	0	0	0
							Discarded machines and equipment		-0.148	0	0.006	-0.134577	0	0.0220681
							Discarded vehicles		0.047	0.22	0	0.0932615	0.334894	0
							Batteries & accumilators wastes		0.348	0.396	0.085	0.494097	0.403353	0.0914632
							Animal & mixed food waste		-0.006	-0.062	0.362	-0.0477693	-0.0554181	0.97713
							Vegetal wastes		-0.006	-0.062	0.214	-0.0594129	-0.0507806	0.220772
							Animal faeces, urine & manure		0.119	0.003	0.142	0.138118	-0.278245	0.148894
							Household & similar wastes		-0.243	-0.003	0.379	-0.191105	0.00478365	0.468958
							Mixed & undifferentiated materials		-1.097	-0.101	0.108	-0.209759	-0.534281	0.490448
							Sorting residues		0	0	0.128	0	0	0.134894
							Common sludges		0.326	0.957	0.117	0.333052	0.242894	0.123894
							Mineral waste from construction & demolition		-0.047	0	0.004	-0.0466343	0	0.0113027
							Other mineral wastes		0.001	0.918	0.014	0.0474364	0.56348	0.0209587
							Combustion wastes		0.006	0	0.003	0.0224519	0	0.0151073
							Soils		0.001	0	0.001	0.00689374	0	0.00689374
							Dredging spoils		0	0	0	0	0	0
							Mineral waste from waste treatment & stabilised wastes		0.01	0.032	0.011	0.0655338	0.0477267	0.0240327
Table 10. Consumption carbon impact of material consumption in Scotland 2050, RE scenario (all figures in tCO2eq)							Table 11. Consumption carbon impacts of material consumption and waste in Scotland 2050 RE scenario (all figures in tCO2eq)
Material type	Material Consumption (tCO2eq)						Waste material type	Total waste arising	Waste (tCO2eq) processed in Scotland			Waste (tCO2eq) processed in UK/Global
	Domestic production	Exports	Domestic extraction	Imports	Domestic material consumption				Recycled	Recovered	Disposed	Recycled	Recovered	Disposed
Chemical and industrial materials				0.693553	1.67982e+06		Spent solvents		-23891.2	13144.2	10857.1	0	0	0
Construction material				0.0247506	1.45797e+06		Acid, alkaline or saline wastes		0	0	0	0	0	0
Ferrous metal				1	7.69145e+06		Used mineral oils		-28736.8	-16922.1	0	0	0	0
Food and plants				0.746282	3.07503e+07		Chemical wastes		242992	5552.63	32.3903	0	0	1.14615
Glass				0.362544	410580		Industrial effluent sludges		209.409	349.015	416.325	0	-111.27	0
Healthcare equipment				0.81929	120345		Sludges & liquid wastes from waste treatment		0	0	1.20105	0	0	0
Household goods				0.980615	1.24804e+06		Health care & biological wastes		0	10288	1019.93	0	0	0
Machinery				0.998933	747504		Metallic wastes, ferrous		-44563.5	635.96	27.2554	-184895	0	0
Minerals				0.518817	1.49316e+07		Metallic wastes, non-ferrous		-51786.2	109.608	4.69748	-150383	0	0
Mixed metals				0.45295	924746		Metallic wastes, mixed		-173141	1438.13	61.634	-543980	0	0
Non-ferrous metal				0.676516	6.43861e+06		Glass wastes		-33748.8	693.015	138.603	-1619.96	0	0
Paper				1	1.1733e+06		Paper & cardboard wastes		-543.995	-73315.4	13280.8	-100251	0	0
Plastics				1.00146	2.06115e+06		Rubber wastes		424.03	0	0	0	0	0
Rubber				0.972688	291334		Plastic wastes		-23004.1	89507.4	45.3968	44760.6	0	30.3081
Textiles				0.96605	6.37981e+06		Wood wastes		-31145.9	-41429.7	9008.15	-3880.85	0	0
Vehicles				0.765302	2.62115e+06		Textile wastes		-219417	4891.16	3661.38	0	0	0
Wood				0.961942	887558		Waste containing PCB		0	0	0	0	0	0
Total				0.462203	7.98153e+07		Discarded machines and equipment		-1645.62	0	36.6883	-10024.2	0	0
							Discarded vehicles		1077	2473.59	0	798.976	0	0
							Batteries & accumilators wastes		312.701	545.965	23.4379	1463.42	0	0
							Animal & mixed food waste		-3770.61	-13915.4	16249.5	0	0	0
							Vegetal wastes		-3085.46	-11386.8	7860.57	0	0	0
							Animal faeces, urine & manure		9457.14	85.1483	806.071	0	0	0
							Household & similar wastes		-71790.2	-316.535	7997.79	0	0	2034.96
							Mixed & undifferentiated materials		-81045.7	-2664.93	569.927	0	0	1.56625
							Sorting residues		0	0	19.6874	0	0	258.667
							Common sludges		8155.47	8550.38	209.069	0	0	0
							Mineral waste from construction & demolition		-56530.4	0	343.65	0	0	0
							Other mineral wastes		110.287	36158.5	110.287	0	0	3.3322
							Combustion wastes		1783.98	0	63.7134	0	0	0
							Soils		1909.51	0	136.393	0	0	11.9842
							Dredging spoils		0	0	0	0	0	0
							Mineral waste from waste treatment & stabilised wastes		39.3057	44.9208	3.08831	0	0	0
							Total		-581376	14516.8	72984.8	-948011	-111.27	2341.97

## Sheet: 2050 Limited G
2050 Limited Growth Scenario
Table 1. Overview of material carbon impact of Scotland									Table 1a. Scenario parameters for Limited G Scenario
Indicator		Impact in 2050	Unit	Impact in 2012	Unit	Change	Unit		Driver	Figure
Total domestic material consumption		3.2602e+07	Tonnes	6.04367e+07	Tonnes	-46.056	%		Economic growth	0.002
Total waste arisings		4.09725e+06	Tonnes	11706421	Tonnes	-65	%		Years between 2012 and 2050	38
Territorial carbon impact of total material use		4.27718e+06	tCo2eq	3.16924e+07	tCo2eq	-86.5041	%		Waste management arisings as a proportion of 2012 levels	-0.65
Territorial carbon impact of waste		-193736	tCo2eq	285940	tCo2eq	-167.754	%		Recycling rate	0.7
Total territorial carbon impact		4.08344e+06	tCo2eq	3.19783e+07	tCo2eq	-87.2306	%		Landfill rate	0.05
Consumption carbon impact of DMC		2.78972e+07	tCo2eq	5.19537e+07	tCo2eq	-46.3037	%		Material consumption compared with BAU	-0.5
Consumption carbon impact of waste		-591487	tCo2eq	-1.02821e+06	tCo2eq	-42.4744	%
Total consumption carbon impact of DMC		2.73057e+07	tCo2eq	5.09255e+07	tCo2eq	-46.381	%
Table 1b. Per person results of material carbon impact in Scotland 2050, Limited G Scenario
Material consumption per capita		Impact in 2050	Unit	Impact in 2012	Unit	Change	Unit
Tonnages consumed		5.51157	Tonnes	11.4034	Tonnes	-51.6672	%
Waste management footprint		0.692664	Tonnes	2.2088	Tonnes	-68.6407	%
Territorial carbon impact		0.69033	tCo2eq	6.03375	tCo2eq	-88.5589	%
Consumption carbon impact		4.6162	tCo2eq	9.60876	tCo2eq	-51.9585	%
Table 2. Material consumption in Scotland 2050, Limited G Scenario (all figures in tonnes)							Table 3. Waste arising and management in Scotland 2050, Limited G Scenario (all figures in tonnes)
Material type	Material Consumption (t)						Waste material type	Total waste arising (t)	Waste (t) processed in Scotland			Waste (t) processed in UK/Global
	Domestic production	Exports	Domestic extraction	Imports	Domestic material consumption				Recycled	Recovered	Disposed	Recycled	Recovered	Disposed
Chemical and industrial materials	46340.7	83863.8	130204	335876	466081		Spent solvents	19278	13494.6	4819.5	963.9	0	0	0
Construction material	7.73345e+06	22360.5	7.75581e+06	292134	8.04794e+06		Acid, alkaline or saline wastes	2291.45	1604.01	572.862	114.572	0	0	0
Ferrous metal	0	0	0	844124	844124		Used mineral oils	36197	25337.9	9049.25	1809.85	0	0	0
Food and plants	174489	42222.5	216711	3.50174e+06	3.71845e+06		Chemical wastes	38106.2	26674.4	9526.56	1905.31	0	0	88.3352
Glass	103629	22665.8	126295	41078.5	167373		Industrial effluent sludges	20530.3	14371.2	5132.58	1026.51	0	1833.21	0
Healthcare equipment	1480.82	821.888	2302.71	21151.7	23454.4		Sludges & liquid wastes from waste treatment	824.25	576.975	206.063	41.2125	0	0	0
Household goods	0	0	0	159106	159106		Health care & biological wastes	13290.2	9303.14	3322.55	664.51	0	0	0
Machinery	0	0	0	140768	140768		Metallic wastes, ferrous	74818.8	10384.6	18704.7	3740.94	41988.5	0	0
Minerals	8.29062e+06	2.49505e+06	1.07857e+07	6.44399e+06	1.72297e+07		Metallic wastes, non-ferrous	12895	2824.71	3223.76	644.753	6201.83	0	0
Mixed metals	37874.4	5114.52	42988.9	42672.7	85661.6		Metallic wastes, mixed	169191	31573.7	42297.8	8459.57	86860.2	0	0
Non-ferrous metal	37038.7	16522	53560.6	127655	181216		Glass wastes	114144	76354.6	28535.9	5707.18	3545.89	0	0
Paper	0	0	0	435050	435050		Paper & cardboard wastes	223207	2871.77	55801.7	11160.3	153373	0	0
Plastics	0	0	0	208707	208707		Rubber wastes	10844.8	7591.32	2711.19	542.238	0	0	0
Rubber	166.681	476.914	643.595	28043.6	28687.2		Plastic wastes	124619	21286	31154.7	6230.93	65947.1	0	2930.98
Textiles	1246.65	3710.09	4956.74	97272.6	102229		Wood wastes	80373.5	51299.2	20093.4	4018.68	4962.26	0	0
Vehicles	57250.1	49917.3	107167	172447	279615		Textile wastes	57543	40280.1	14385.8	2877.15	0	0	0
Wood	0	0	0	483888	483888		Waste containing PCB	140.35	98.245	35.0875	7.0175	0	0	0
Total	1.64836e+07	2.74272e+06	1.92263e+07	1.33757e+07	3.2602e+07		Discarded machines and equipment	50356.5	4578.42	12589.1	2517.82	30671.1	0	0
							Discarded vehicles	18518.8	9435.59	4629.71	925.942	3527.61	0	0
							Batteries & accumilators wastes	2270.8	369.997	567.7	113.54	1219.56	0	0
							Animal & mixed food waste	369668	258767	92416.9	18483.4	0	0	0
							Vegetal wastes	302496	211747	75623.9	15124.8	0	0	0
							Animal faeces, urine & manure	46748.1	32723.7	11687	2337.4	0	0	0
							Household & similar wastes	173784	121649	43446	8689.2	0	0	4339.33
							Mixed & undifferentiated materials	43458.4	30420.9	10864.6	2172.92	0	0	3.19352
							Sorting residues	1266.65	886.655	316.663	63.3325	0	260.302	1917.56
							Common sludges	14715.8	10301	3678.94	735.788	0	0	0
							Mineral waste from construction & demolition	707514	495260	176879	35375.7	0	0	0
							Other mineral wastes	64874.9	45412.5	16218.7	3243.75	0	0	158.989
							Combustion wastes	174900	122430	43724.9	8744.98	0	0	0
							Soils	1.12324e+06	786267	280810	56162	0	0	1738.41
							Dredging spoils	2831.15	1981.8	707.788	141.557	0	0	0
							Mineral waste from waste treatment & stabilised wastes	2312.1	1618.47	578.025	115.605	0	0	0
							Total	4.09725e+06	2.46978e+06	1.02431e+06	204862	398297	2093.51	11176.8
Table 4. Territorial factors for material consumption in Scotland 2050, Limited G Scenario (all figures in tCO2eq per t)							Table 5. Territorial factors for material consumption and waste in Scotland 2050, Limited G Scenario (all figures in tCO2eq per t)
Material type	Material Consumption (tCO2eq per t)						Waste material type	Total waste arising	Waste (tCO2eq per t) processed in Scotland			Waste (tCO2eq per t) processed in UK/Global
	Domestic production	Exports	Domestic extraction	Imports	Domestic material consumption				Recycled	Recovered	Disposed	Recycled	Recovered	Disposed
Chemical and industrial materials	0.926			0.019			Spent solvents		-0.729	1.123	4.638	0.024	0.005	0.005
Construction material	0.061			0.019			Acid, alkaline or saline wastes		0	0	0	0	0	0
Ferrous metal	2.651			0.019			Used mineral oils		-0.467	-0.77	0	0.024	0.005	0
Food and plants	2.122			0.157			Chemical wastes		3.751	0.24	0.007	0.024	0.005	0.005
Glass	0.769			0.019			Industrial effluent sludges		0.006	0.028	0.167	0.024	0.005	0.005
Healthcare equipment	1.462			0.019			Sludges & liquid wastes from waste treatment		0	0	0.012	0	0	0.005
Household goods	2.02			0.019			Health care & biological wastes		0	1.275	0.632	0	0.005	0.005
Machinery	1.462			0.019			Metallic wastes, ferrous		-1.767	0.014	0.003	0.024	0.005	0.005
Minerals	0.233			0.019			Metallic wastes, non-ferrous		-7.549	0.014	0.003	0.024	0.005	0.005
Mixed metals	3.332			0.019			Metallic wastes, mixed		-2.258	0.014	0.003	0.024	0.005	0.005
Non-ferrous metal	9.802			0.019			Glass wastes		-0.182	0.01	0.01	0.024	0.005	0.005
Paper	0.681			0.019			Paper & cardboard wastes		-0.078	-0.541	0.49	0.024	0.005	0.005
Plastics	2.692			0.019			Rubber wastes		0.023	0	0	0.024	0	0
Rubber	2.934			0.019			Plastic wastes		-0.445	1.183	0.003	0.024	0.005	0.005
Textiles	16.878			0.019			Wood wastes		-0.25	-0.849	0.923	0.024	0.005	0.005
Vehicles	2.28			0.019			Textile wastes		-2.243	0.14	0.524	0.024	0.005	0.005
Wood	0.511			0.019			Waste containing PCB		0	0	0	0	0	0
							Discarded machines and equipment		-0.148	0	0.006	0.024	0	0.005
							Discarded vehicles		0.047	0.22	0	0.024	0.005	0
							Batteries & accumilators wastes		0.348	0.396	0.085	0.024	0.005	0.005
							Animal & mixed food waste		-0.006	-0.062	0.362	0.024	0.005	0.005
							Vegetal wastes		-0.006	-0.062	0.214	0.024	0.005	0.005
							Animal faeces, urine & manure		0.119	0.003	0.142	0.024	0.005	0.005
							Household & similar wastes		-0.243	-0.003	0.379	0.024	0.005	0.005
							Mixed & undifferentiated materials		-1.097	-0.101	0.108	0.024	0.005	0.005
							Sorting residues		0	0	0.128	0	0	0.005
							Common sludges		0.326	0.957	0.117	0.024	0.005	0.005
							Mineral waste from construction & demolition		-0.047	0	0.004	0.024	0	0.005
							Other mineral wastes		0.001	0.918	0.014	0.024	0.005	0.005
							Combustion wastes		0.006	0	0.003	0.024	0	0.005
							Soils		0.001	0	0.001	0.024	0	0.005
							Dredging spoils		0	0	0	0	0	0
							Mineral waste from waste treatment & stabilised wastes		0.01	0.032	0.011	0.024	0.005	0.005
Table 6. Territorial carbon impacts of material consumption in Scotland 2050, Limited G Scenario (all figures in tCO2eq)							Table 7. Territorial carbon impacts of material consumption and waste in Scotland 2050, Limited G Scenario (all figures in tCO2eq)
Material type	Material Consumption (tCO2eq)						Waste material type	Total waste arising	Waste (tCO2eq) processed in Scotland			Waste (tCO2eq) processed in UK/Global
	Domestic production	Exports	Domestic extraction	Imports	Domestic material consumption				Recycled	Recovered	Disposed	Recycled	Recovered	Disposed
Chemical and industrial materials	42911.5			6381.65	49293.1		Spent solvents		-9837.56	5412.3	4470.57	0	0	0
Construction material	471740			5550.54	477291		Acid, alkaline or saline wastes		0	0	0	0	0	0
Ferrous metal	0			16038.4	16038.4		Used mineral oils		-11832.8	-6967.92	0	0	0	0
Food and plants	370265			549773	920038		Chemical wastes		100056	2286.38	13.3372	0	0	0.441676
Glass	79690.6			780.492	80471.1		Industrial effluent sludges		86.2273	143.712	171.428	0	9.16605	0
Healthcare equipment	2164.96			401.882	2566.84		Sludges & liquid wastes from waste treatment		0	0	0.49455	0	0	0
Household goods	0			3023.02	3023.02		Health care & biological wastes		0	4236.25	419.97	0	0	0
Machinery	0			2674.59	2674.59		Metallic wastes, ferrous		-18349.7	261.866	11.2228	1007.72	0	0
Minerals	1.93171e+06			122436	2.05415e+06		Metallic wastes, non-ferrous		-21323.7	45.1327	1.93426	148.844	0	0
Mixed metals	126197			810.781	127008		Metallic wastes, mixed		-71293.5	592.17	25.3787	2084.64	0	0
Non-ferrous metal	363053			2425.45	365479		Glass wastes		-13896.5	285.359	57.0718	85.1014	0	0
Paper	0			8265.94	8265.94		Paper & cardboard wastes		-223.998	-30188.7	5468.56	3680.95	0	0
Plastics	0			3965.43	3965.43		Rubber wastes		174.6	0	0	0	0	0
Rubber	489.043			532.828	1021.87		Plastic wastes		-9472.28	36856	18.6928	1582.73	0	14.6549
Textiles	21041			1848.18	22889.2		Wood wastes		-12824.8	-17059.3	3709.24	119.094	0	0
Vehicles	130530			3276.49	133807		Textile wastes		-90348.3	2014.01	1507.63	0	0	0
Wood	0			9193.87	9193.87		Waste containing PCB		0	0	0	0	0	0
Total	3.5398e+06			737379	4.27718e+06		Discarded machines and equipment		-677.607	0	15.1069	736.106	0	0
							Discarded vehicles		443.473	1018.54	0	84.6626	0	0
							Batteries & accumilators wastes		128.759	224.809	9.6509	29.2695	0	0
							Animal & mixed food waste		-1552.6	-5729.85	6690.99	0	0	0
							Vegetal wastes		-1270.48	-4688.68	3236.7	0	0	0
							Animal faeces, urine & manure		3894.12	35.0611	331.912	0	0	0
							Household & similar wastes		-29560.7	-130.338	3293.21	0	0	21.6966
							Mixed & undifferentiated materials		-33371.7	-1097.33	234.676	0	0	0.0159676
							Sorting residues		0	0	8.10656	0	0	9.58781
							Common sludges		3358.13	3520.74	86.0871	0	0	0
							Mineral waste from construction & demolition		-23277.2	0	141.503	0	0	0
							Other mineral wastes		45.4125	14888.8	45.4125	0	0	0.794944
							Combustion wastes		734.578	0	26.2349	0	0	0
							Soils		786.267	0	56.162	0	0	8.69207
							Dredging spoils		0	0	0	0	0	0
							Mineral waste from waste treatment & stabilised wastes		16.1847	18.4968	1.27165	0	0	0
							Total		-239390	5977.49	30052.5	9559.13	9.16605	55.884
Table 8. Consumption carbon factors for material consumption in Scotland 2050, Limited G Scenario (all figures in tCO2eq per t)							Table 9. Consumption factors for material consumption and waste in Scotland 2050, Limited G Scenario (all figures in tCO2eq per t)
Material type	Material Consumption (tCO2eq per t)						Waste material type	Total waste arising	Waste (tCO2eq per t) processed in Scotland			Waste (tCO2eq per t) processed in UK/Global
	Domestic production	Exports	Domestic extraction	Imports	Domestic material consumption				Recycled	Recovered	Disposed	Recycled	Recovered	Disposed
Chemical and industrial materials	0.926			1.352			Spent solvents		-0.729	1.123	4.638	-1.03118	1.56695	6.29089
Construction material	0.061			0.077			Acid, alkaline or saline wastes		0	0	0	0	0	0
Ferrous metal	2.651			3.088			Used mineral oils		-0.467	-0.77	0	-0.731894	-1.18953	0
Food and plants	2.122			3.034			Chemical wastes		3.751	0.24	0.007	4.01662	0.257033	0.012975
Glass	0.769			0.941			Industrial effluent sludges		0.006	0.028	0.167	0.204848	-0.0606968	0.180033
Healthcare equipment	1.462			1.8			Sludges & liquid wastes from waste treatment		0	0	0.012	0	0	0.0188582
Household goods	2.02			2.671			Health care & biological wastes		0	1.275	0.632	0	0.603662	0.637732
Machinery	1.462			1.8			Metallic wastes, ferrous		-1.767	0.014	0.003	-1.81319	0.0213406	0.0103406
Minerals	0.233			0.35			Metallic wastes, non-ferrous		-7.549	0.014	0.003	-9.98458	0.0227194	0.0117194
Mixed metals	3.332			4.053			Metallic wastes, mixed		-2.258	0.014	0.003	-2.57876	0.021272	0.010272
Non-ferrous metal	9.802			13.112			Glass wastes		-0.182	0.01	0.01	-0.188117	0.031515	0.031515
Paper	0.681			0.914			Paper & cardboard wastes		-0.078	-0.541	0.49	-0.269145	-0.534281	0.490448
Plastics	2.692			3.346			Rubber wastes		0.023	0	0	0.0689479	0	0
Rubber	2.934			3.456			Plastic wastes		-0.445	1.183	0.003	0.279479	1.1903	0.0103406
Textiles	16.878			21.3			Wood wastes		-0.25	-0.849	0.923	-0.32203	-0.841659	0.93023
Vehicles	2.28			3.452			Textile wastes		-2.243	0.14	0.524	-5.83578	0.145515	0.529789
Wood	0.511			0.626			Waste containing PCB		0	0	0	0	0	0
							Discarded machines and equipment		-0.148	0	0.006	-0.134577	0	0.0220681
							Discarded vehicles		0.047	0.22	0	0.0932615	0.334894	0
							Batteries & accumilators wastes		0.348	0.396	0.085	0.494097	0.403353	0.0914632
							Animal & mixed food waste		-0.006	-0.062	0.362	-0.0477693	-0.0554181	0.97713
							Vegetal wastes		-0.006	-0.062	0.214	-0.0594129	-0.0507806	0.220772
							Animal faeces, urine & manure		0.119	0.003	0.142	0.138118	-0.278245	0.148894
							Household & similar wastes		-0.243	-0.003	0.379	-0.191105	0.00478365	0.468958
							Mixed & undifferentiated materials		-1.097	-0.101	0.108	-0.209759	-0.534281	0.490448
							Sorting residues		0	0	0.128	0	0	0.134894
							Common sludges		0.326	0.957	0.117	0.333052	0.242894	0.123894
							Mineral waste from construction & demolition		-0.047	0	0.004	-0.0466343	0	0.0113027
							Other mineral wastes		0.001	0.918	0.014	0.0474364	0.56348	0.0209587
							Combustion wastes		0.006	0	0.003	0.0224519	0	0.0151073
							Soils		0.001	0	0.001	0.00689374	0	0.00689374
							Dredging spoils		0	0	0	0	0	0
							Mineral waste from waste treatment & stabilised wastes		0.01	0.032	0.011	0.0655338	0.0477267	0.0240327
Table 10. Consumption carbon impact of material consumption in Scotland 2050, Limited G Scenario (all figures in tCO2eq)							Table 11. Consumption carbon impacts of material consumption and waste in Scotland 2050, Limited G Scenario (all figures in tCO2eq)
Material type	Material Consumption (tCO2eq)						Waste material type	Total waste arising	Waste (tCO2eq) processed in Scotland			Waste (tCO2eq) processed in UK/Global
	Domestic extraction	Exports	Domestic consumption	Proportion of final consumption from imports	Direct material consumption				Recycled	Recovered	Disposed	Recycled	Recovered	Disposed
Chemical and industrial materials				0.900574	610400		Spent solvents		-9837.56	5412.3	4470.57	0	0	0
Construction material				0.0390776	495956		Acid, alkaline or saline wastes		0	0	0	0	0	0
Ferrous metal				1	2.60666e+06		Used mineral oils		-11832.8	-6967.92	0	0	0	0
Food and plants				0.953075	1.11226e+07		Chemical wastes		100056	2286.38	13.3372	0	0	1.14615
Glass				0.380851	139674		Industrial effluent sludges		86.2273	143.712	171.428	0	-111.27	0
Healthcare equipment				0.936864	41717.4		Sludges & liquid wastes from waste treatment		0	0	0.49455	0	0	0
Household goods				1	424973		Health care & biological wastes		0	4236.25	419.97	0	0	0
Machinery				1	253382		Metallic wastes, ferrous		-18349.7	261.866	11.2228	-76133.2	0	0
Minerals				0.518817	5.06038e+06		Metallic wastes, non-ferrous		-21323.7	45.1327	1.93426	-61922.6	0	0
Mixed metals				0.55786	319879		Metallic wastes, mixed		-71293.5	592.17	25.3787	-223992	0	0
Non-ferrous metal				0.79561	2.2535e+06		Glass wastes		-13896.5	285.359	57.0718	-667.041	0	0
Paper				1	397635		Paper & cardboard wastes		-223.998	-30188.7	5468.56	-41279.6	0	0
Plastics				1	698333		Rubber wastes		174.6	0	0	0	0	0
Rubber				0.99419	99056		Plastic wastes		-9472.28	36856	18.6928	18430.8	0	30.3081
Textiles				0.987805	2.17197e+06		Wood wastes		-12824.8	-17059.3	3709.24	-1598	0	0
Vehicles				0.795253	898132		Textile wastes		-90348.3	2014.01	1507.63	0	0	0
Wood				1	302914		Waste containing PCB		0	0	0	0	0	0
Total				0.4944	2.78972e+07		Discarded machines and equipment		-677.607	0	15.1069	-4127.62	0	0
							Discarded vehicles		443.473	1018.54	0	328.99	0	0
							Batteries & accumilators wastes		128.759	224.809	9.6509	602.583	0	0
							Animal & mixed food waste		-1552.6	-5729.85	6690.99	0	0	0
							Vegetal wastes		-1270.48	-4688.68	3236.7	0	0	0
							Animal faeces, urine & manure		3894.12	35.0611	331.912	0	0	0
							Household & similar wastes		-29560.7	-130.338	3293.21	0	0	2034.96
							Mixed & undifferentiated materials		-33371.7	-1097.33	234.676	0	0	1.56625
							Sorting residues		0	0	8.10656	0	0	258.667
							Common sludges		3358.13	3520.74	86.0871	0	0	0
							Mineral waste from construction & demolition		-23277.2	0	141.503	0	0	0
							Other mineral wastes		45.4125	14888.8	45.4125	0	0	3.3322
							Combustion wastes		734.578	0	26.2349	0	0	0
							Soils		786.267	0	56.162	0	0	11.9842
							Dredging spoils		0	0	0	0	0	0
							Mineral waste from waste treatment & stabilised wastes		16.1847	18.4968	1.27165	0	0	0
							Total		-239390	5977.49	30052.5	-390358	-111.27	2341.97

## Sheet: 2050 CE
2050 Circular Economy scenario
Table 1. Overview of material carbon impact of Scotland									Table 1a. Scenario parameters for CE Scenario
Indicator		Impact in 2050	Unit	Impact in 2012	Unit	Change	Unit		Driver	Figure
Total domestic material consumption		6.90884e+07	Tonnes	6.04367e+07	Tonnes	14.3152	%		Economic growth	0.022
Total waste arisings		4.09725e+06	Tonnes	11706421	Tonnes	-65	%		Years between 2012 and 2050	38
Territorial carbon impact of total material use		1.50876e+07	tCo2eq	3.16924e+07	tCo2eq	-52.3937	%		Waste management arisings as a proportion of 2012 levels	-0.65
Territorial carbon impact of waste		-385851	tCo2eq	285940	tCo2eq	-234.941	%		Recycling rate	0.75
Total territorial carbon impact		1.47017e+07	tCo2eq	3.19783e+07	tCo2eq	-54.026	%		Landfill rate	0.05
Consumption carbon impact of DMC		5.64495e+07	tCo2eq	5.19537e+07	tCo2eq	8.65351	%		Material consumption compared with BAU	-0.5
Consumption carbon impact of waste		-948999	tCo2eq	-1.02821e+06	tCo2eq	-7.70421	%
Total consumption carbon impact of DMC		5.55005e+07	tCo2eq	5.09255e+07	tCo2eq	8.98378	%
Table 1b. Per person results of material carbon impact in Scotland 2050, CE Scenario
Material consumption per capita		Impact in 2050	Unit	Impact in 2012	Unit	Change	Unit
Tonnages consumed		11.6798	Tonnes	11.4034	Tonnes	2.42413	%
Waste management footprint		0.692664	Tonnes	2.2088	Tonnes	-68.6407	%
Territorial carbon impact		2.48541	tCo2eq	6.03375	tCo2eq	-58.8082	%
Consumption carbon impact		9.3827	tCo2eq	9.60876	tCo2eq	-2.35273	%
Table 2. Material consumption in Scotland 2050, CE Scenario (all figures in tonnes)							Table 3. Waste arising and management in Scotland 2050, CE Scenario (all figures in tonnes)
Material type	Material Consumption (t)						Waste material type	Total waste arising (t)	Waste (t) processed in Scotland			Waste (t) processed in UK/Global
	Domestic production	Exports	Domestic extraction	Imports	Domestic material consumption				Recycled	Recovered	Disposed	Recycled	Recovered	Disposed
Chemical and industrial materials	200439	362739	563178	424514	987693		Spent solvents	19278	14458.5	3855.6	963.9	0	0	0
Construction material	1.67548e+07	48444.9	1.68033e+07	251499	1.70548e+07		Acid, alkaline or saline wastes	2291.45	1718.59	458.29	114.572	0	0	0
Ferrous metal	0	0	0	1.78882e+06	1.78882e+06		Used mineral oils	36197	27147.8	7239.4	1809.85	0	0	0
Food and plants	2.81404e+06	680938	3.49498e+06	4.38496e+06	7.87994e+06		Chemical wastes	38106.2	28579.7	7621.25	1905.31	0	0	88.3352
Glass	232592	50872.7	283464	71223.8	354688		Industrial effluent sludges	20530.3	15397.7	4106.06	1026.51	0	1833.21	0
Healthcare equipment	11903.8	6606.88	18510.7	31192.5	49703.2		Sludges & liquid wastes from waste treatment	824.25	618.188	164.85	41.2125	0	0	0
Household goods	13547.7	46044.3	59592	277578	337170		Health care & biological wastes	13290.2	9967.65	2658.04	664.51	0	0	0
Machinery	1599.57	34739.1	36338.6	261969	298308		Metallic wastes, ferrous	74818.8	22252.8	-7289.05	3740.94	56114.1	0	0
Minerals	1.7569e+07	5.28737e+06	2.28564e+07	1.36558e+07	3.65121e+07		Metallic wastes, non-ferrous	12895	6052.95	-3473.94	644.753	9671.29	0	0
Mixed metals	108828	14696	123524	58005.6	181529		Metallic wastes, mixed	169191	67658	-33819.7	8459.57	126893	0	0
Non-ferrous metal	147092	65614	212706	171316	384022		Glass wastes	114144	85607.7	15230.4	5707.18	7598.34	0	0
Paper	92944.2	44385.2	137329	784604	921933		Paper & cardboard wastes	223207	6153.79	38487.6	11160.3	167405	0	0
Plastics	14222.5	30014.4	44236.9	398043	442280		Rubber wastes	10844.8	8133.56	2168.95	542.238	0	0	0
Rubber	2313.96	6620.78	8934.74	51857.6	60792.3		Plastic wastes	124619	45612.9	-20689.2	6230.93	93464	0	2930.98
Textiles	12068.1	35915	47983.1	168656	216639		Wood wastes	80373.5	60280.1	5441.29	4018.68	10633.4	0	0
Vehicles	156816	136731	293547	298997	592544		Textile wastes	57543	43157.3	11508.6	2877.15	0	0	0
Wood	109657	111297	220954	804475	1.02543e+06		Waste containing PCB	140.35	105.262	28.07	7.0175	0	0	0
Total	3.82419e+07	6.96303e+06	4.52049e+07	2.38835e+07	6.90884e+07		Discarded machines and equipment	50356.5	9810.91	260.384	2517.82	37767.3	0	0
							Discarded vehicles	18518.8	13889.1	-3855.39	925.942	7559.16	0	0
							Batteries & accumilators wastes	2270.8	792.851	-338.691	113.54	1703.1	0	0
							Animal & mixed food waste	369668	277251	73933.6	18483.4	0	0	0
							Vegetal wastes	302496	226872	60499.1	15124.8	0	0	0
							Animal faeces, urine & manure	46748.1	35061.1	9349.62	2337.4	0	0	0
							Household & similar wastes	173784	130338	34756.8	8689.2	0	0	4339.33
							Mixed & undifferentiated materials	43458.4	32593.8	8691.69	2172.92	0	0	3.19352
							Sorting residues	1266.65	949.988	253.33	63.3325	0	260.302	1917.56
							Common sludges	14715.8	11036.8	2943.15	735.788	0	0	0
							Mineral waste from construction & demolition	707514	530636	141503	35375.7	0	0	0
							Other mineral wastes	64874.9	48656.2	12975	3243.75	0	0	158.989
							Combustion wastes	174900	131175	34979.9	8744.98	0	0	0
							Soils	1.12324e+06	842429	224648	56162	0	0	1738.41
							Dredging spoils	2831.15	2123.36	566.23	141.557	0	0	0
							Mineral waste from waste treatment & stabilised wastes	2312.1	1734.07	462.42	115.605	0	0	0
							Total	4.09725e+06	2.73825e+06	635324	204862	518809	2093.51	11176.8
Table 4. Territorial factors for material consumption in Scotland 2050, CE Scenario (all figures in tCO2eq per t)							Table 5. Territorial factors for material consumption and waste in Scotland 2050, CE Scenario (all figures in tCO2eq per t)
Material type	Material Consumption (tCO2eq per t)						Waste material type	Total waste arising	Waste (tCO2eq per t) processed in Scotland			Waste (tCO2eq per t) processed in UK/Global
	Domestic production	Exports	Domestic extraction	Imports	Domestic material consumption				Recycled	Recovered	Disposed	Recycled	Recovered	Disposed
Chemical and industrial materials	0.926			0.019			Spent solvents		-0.729	1.123	4.638	0.024	0.005	0.005
Construction material	0.061			0.019			Acid, alkaline or saline wastes		0	0	0	0	0	0
Ferrous metal	2.651			0.019			Used mineral oils		-0.467	-0.77	0	0.024	0.005	0
Food and plants	2.122			0.157			Chemical wastes		3.751	0.24	0.007	0.024	0.005	0.005
Glass	0.769			0.019			Industrial effluent sludges		0.006	0.028	0.167	0.024	0.005	0.005
Healthcare equipment	1.462			0.019			Sludges & liquid wastes from waste treatment		0	0	0.012	0	0	0.005
Household goods	2.02			0.019			Health care & biological wastes		0	1.275	0.632	0	0.005	0.005
Machinery	1.462			0.019			Metallic wastes, ferrous		-1.767	0.014	0.003	0.024	0.005	0.005
Minerals	0.233			0.019			Metallic wastes, non-ferrous		-7.549	0.014	0.003	0.024	0.005	0.005
Mixed metals	3.332			0.019			Metallic wastes, mixed		-2.258	0.014	0.003	0.024	0.005	0.005
Non-ferrous metal	9.802			0.019			Glass wastes		-0.182	0.01	0.01	0.024	0.005	0.005
Paper	0.681			0.019			Paper & cardboard wastes		-0.078	-0.541	0.49	0.024	0.005	0.005
Plastics	2.692			0.019			Rubber wastes		0.023	0	0	0.024	0	0
Rubber	2.934			0.019			Plastic wastes		-0.445	1.183	0.003	0.024	0.005	0.005
Textiles	16.878			0.019			Wood wastes		-0.25	-0.849	0.923	0.024	0.005	0.005
Vehicles	2.28			0.019			Textile wastes		-2.243	0.14	0.524	0.024	0.005	0.005
Wood	0.511			0.019			Waste containing PCB		0	0	0	0	0	0
							Discarded machines and equipment		-0.148	0	0.006	0.024	0	0.005
							Discarded vehicles		0.047	0.22	0	0.024	0.005	0
							Batteries & accumilators wastes		0.348	0.396	0.085	0.024	0.005	0.005
							Animal & mixed food waste		-0.006	-0.062	0.362	0.024	0.005	0.005
							Vegetal wastes		-0.006	-0.062	0.214	0.024	0.005	0.005
							Animal faeces, urine & manure		0.119	0.003	0.142	0.024	0.005	0.005
							Household & similar wastes		-0.243	-0.003	0.379	0.024	0.005	0.005
							Mixed & undifferentiated materials		-1.097	-0.101	0.108	0.024	0.005	0.005
							Sorting residues		0	0	0.128	0	0	0.005
							Common sludges		0.326	0.957	0.117	0.024	0.005	0.005
							Mineral waste from construction & demolition		-0.047	0	0.004	0.024	0	0.005
							Other mineral wastes		0.001	0.918	0.014	0.024	0.005	0.005
							Combustion wastes		0.006	0	0.003	0.024	0	0.005
							Soils		0.001	0	0.001	0.024	0	0.005
							Dredging spoils		0	0	0	0	0	0
							Mineral waste from waste treatment & stabilised wastes		0.01	0.032	0.011	0.024	0.005	0.005
Table 6. Territorial carbon impacts of material consumption in Scotland 2050, CE Scenario (all figures in tCO2eq)							Table 7. Territorial carbon impacts of material consumption and waste in Scotland 2050, CE Scenario (all figures in tCO2eq)
Material type	Material Consumption (tCO2eq)						Waste material type	Total waste arising	Waste (tCO2eq) processed in Scotland			Waste (tCO2eq) processed in UK/Global
	Domestic production	Exports	Domestic extraction	Imports	Domestic material consumption				Recycled	Recovered	Disposed	Recycled	Recovered	Disposed
Chemical and industrial materials	185607			8065.77	193672		Spent solvents		-10540.2	4329.84	4470.57	0	0	0
Construction material	1.02204e+06			4778.48	1.02682e+06		Acid, alkaline or saline wastes		0	0	0	0	0	0
Ferrous metal	0			33987.6	33987.6		Used mineral oils		-12678	-5574.34	0	0	0	0
Food and plants	5.9714e+06			688438	6.65984e+06		Chemical wastes		107202	1829.1	13.3372	0	0	0.441676
Glass	178863			1353.25	180216		Industrial effluent sludges		92.3863	114.97	171.428	0	9.16605	0
Healthcare equipment	17403.4			592.658	17996		Sludges & liquid wastes from waste treatment		0	0	0.49455	0	0	0
Household goods	27366.4			5273.97	32640.3		Health care & biological wastes		0	3389	419.97	0	0	0
Machinery	2338.57			4977.41	7315.99		Metallic wastes, ferrous		-39320.7	-102.047	11.2228	1346.74	0	0
Minerals	4.09358e+06			259459	4.35304e+06		Metallic wastes, non-ferrous		-45693.7	-48.6351	1.93426	232.111	0	0
Mixed metals	362614			1102.11	363716		Metallic wastes, mixed		-152772	-473.476	25.3787	3045.44	0	0
Non-ferrous metal	1.4418e+06			3255	1.44505e+06		Glass wastes		-15580.6	152.304	57.0718	182.36	0	0
Paper	63295			14907.5	78202.4		Paper & cardboard wastes		-479.996	-20821.8	5468.56	4017.72	0	0
Plastics	38286.9			7562.82	45849.7		Rubber wastes		187.072	0	0	0	0	0
Rubber	6789.16			985.294	7774.46		Plastic wastes		-20297.8	-24475.3	18.6928	2243.14	0	14.6549
Textiles	203685			3204.46	206889		Wood wastes		-15070	-4619.65	3709.24	255.202	0	0
Vehicles	357541			5680.94	363222		Textile wastes		-96801.7	1611.2	1507.63	0	0	0
Wood	56034.5			15285	71319.5		Waste containing PCB		0	0	0	0	0	0
Total	1.40286e+07			1.05891e+06	1.50876e+07		Discarded machines and equipment		-1452.01	0	15.1069	906.416	0	0
							Discarded vehicles		652.789	-848.186	0	181.42	0	0
							Batteries & accumilators wastes		275.912	-134.122	9.6509	40.8744	0	0
							Animal & mixed food waste		-1663.51	-4583.88	6690.99	0	0	0
							Vegetal wastes		-1361.23	-3750.95	3236.7	0	0	0
							Animal faeces, urine & manure		4172.27	28.0489	331.912	0	0	0
							Household & similar wastes		-31672.1	-104.27	3293.21	0	0	21.6966
							Mixed & undifferentiated materials		-35755.4	-877.861	234.676	0	0	0.0159676
							Sorting residues		0	0	8.10656	0	0	9.58781
							Common sludges		3598	2816.59	86.0871	0	0	0
							Mineral waste from construction & demolition		-24939.9	0	141.503	0	0	0
							Other mineral wastes		48.6562	11911	45.4125	0	0	0.794944
							Combustion wastes		787.048	0	26.2349	0	0	0
							Soils		842.429	0	56.162	0	0	8.69207
							Dredging spoils		0	0	0	0	0	0
							Mineral waste from waste treatment & stabilised wastes		17.3407	14.7974	1.27165	0	0	0
							Total		-388202	-40217.6	30052.5	12451.4	9.16605	55.884
Table 8. Consumption carbon factors for material consumption in Scotland 2050, CE Scenario (all figures in tCO2eq per t)							Table 9. Consumption factors for material consumption and waste in Scotland 2050, CE Scenario (all figures in tCO2eq per t)
Material type	Material Consumption (tCO2eq per t)						Waste material type	Total waste arising	Waste (tCO2eq per t) processed in Scotland			Waste (tCO2eq per t) processed in UK/Global
	Domestic production	Exports	Domestic extraction	Imports	Domestic material consumption				Recycled	Recovered	Disposed	Recycled	Recovered	Disposed
Chemical and industrial materials	0.926			1.352			Spent solvents		-0.729	1.123	4.638	-1.03118	1.56695	6.29089
Construction material	0.061			0.077			Acid, alkaline or saline wastes		0	0	0	0	0	0
Ferrous metal	2.651			3.088			Used mineral oils		-0.467	-0.77	0	-0.731894	-1.18953	0
Food and plants	2.122			3.034			Chemical wastes		3.751	0.24	0.007	4.01662	0.257033	0.012975
Glass	0.769			0.941			Industrial effluent sludges		0.006	0.028	0.167	0.204848	-0.0606968	0.180033
Healthcare equipment	1.462			1.8			Sludges & liquid wastes from waste treatment		0	0	0.012	0	0	0.0188582
Household goods	2.02			2.671			Health care & biological wastes		0	1.275	0.632	0	0.603662	0.637732
Machinery	1.462			1.8			Metallic wastes, ferrous		-1.767	0.014	0.003	-1.81319	0.0213406	0.0103406
Minerals	0.233			0.35			Metallic wastes, non-ferrous		-7.549	0.014	0.003	-9.98458	0.0227194	0.0117194
Mixed metals	3.332			4.053			Metallic wastes, mixed		-2.258	0.014	0.003	-2.57876	0.021272	0.010272
Non-ferrous metal	9.802			13.112			Glass wastes		-0.182	0.01	0.01	-0.188117	0.031515	0.031515
Paper	0.681			0.914			Paper & cardboard wastes		-0.078	-0.541	0.49	-0.269145	-0.534281	0.490448
Plastics	2.692			3.346			Rubber wastes		0.023	0	0	0.0689479	0	0
Rubber	2.934			3.456			Plastic wastes		-0.445	1.183	0.003	0.279479	1.1903	0.0103406
Textiles	16.878			21.3			Wood wastes		-0.25	-0.849	0.923	-0.32203	-0.841659	0.93023
Vehicles	2.28			3.452			Textile wastes		-2.243	0.14	0.524	-5.83578	0.145515	0.529789
Wood	0.511			0.626			Waste containing PCB		0	0	0	0	0	0
							Discarded machines and equipment		-0.148	0	0.006	-0.134577	0	0.0220681
							Discarded vehicles		0.047	0.22	0	0.0932615	0.334894	0
							Batteries & accumilators wastes		0.348	0.396	0.085	0.494097	0.403353	0.0914632
							Animal & mixed food waste		-0.006	-0.062	0.362	-0.0477693	-0.0554181	0.97713
							Vegetal wastes		-0.006	-0.062	0.214	-0.0594129	-0.0507806	0.220772
							Animal faeces, urine & manure		0.119	0.003	0.142	0.138118	-0.278245	0.148894
							Household & similar wastes		-0.243	-0.003	0.379	-0.191105	0.00478365	0.468958
							Mixed & undifferentiated materials		-1.097	-0.101	0.108	-0.209759	-0.534281	0.490448
							Sorting residues		0	0	0.128	0	0	0.134894
							Common sludges		0.326	0.957	0.117	0.333052	0.242894	0.123894
							Mineral waste from construction & demolition		-0.047	0	0.004	-0.0466343	0	0.0113027
							Other mineral wastes		0.001	0.918	0.014	0.0474364	0.56348	0.0209587
							Combustion wastes		0.006	0	0.003	0.0224519	0	0.0151073
							Soils		0.001	0	0.001	0.00689374	0	0.00689374
							Dredging spoils		0	0	0	0	0	0
							Mineral waste from waste treatment & stabilised wastes		0.01	0.032	0.011	0.0655338	0.0477267	0.0240327
Table 10. Consumption carbon impact of material consumption in Scotland 2050, CE Scenario (all figures in tCO2eq)							Table 11. Consumption carbon impacts of material consumption and waste in Scotland 2050, CE Scenario (all figures in tCO2eq)
Material type	Material Consumption (tCO2eq)						Waste material type	Total waste arising	Waste (tCO2eq) processed in Scotland			Waste (tCO2eq) processed in UK/Global
	Domestic production	Exports	Domestic extraction	Proportion of final consumption from imports	Domestic material consumption				Recycled	Recovered	Disposed	Recycled	Recovered	Disposed
Chemical and industrial materials				0.797063	1.24997e+06		Spent solvents		-10540.2	4329.84	4470.57	0	0	0
Construction material				0.0175871	1.04514e+06		Acid, alkaline or saline wastes		0	0	0	0	0	0
Ferrous metal				1	5.52388e+06		Used mineral oils		-12678	-5574.34	0	0	0	0
Food and plants				0.642885	2.13413e+07		Chemical wastes		107202	1829.1	13.3372	0	0	1.14615
Glass				0.344236	293756		Industrial effluent sludges		92.3863	114.97	171.428	0	-111.27	0
Healthcare equipment				0.760502	85442.3		Sludges & liquid wastes from waste treatment		0	0	0.49455	0	0	0
Household goods				0.959819	891760		Health care & biological wastes		0	3389	419.97	0	0	0
Machinery				0.994638	536413		Metallic wastes, ferrous		-39320.7	-102.047	11.2228	-101746	0	0
Minerals				0.518817	1.07237e+07		Metallic wastes, non-ferrous		-45693.7	-48.6351	1.93426	-96563.7	0	0
Mixed metals				0.400495	657273		Metallic wastes, mixed		-152772	-473.476	25.3787	-327228	0	0
Non-ferrous metal				0.616969	4.54842e+06		Glass wastes		-15580.6	152.304	57.0718	-1429.37	0	0
Paper				0.899186	820991		Paper & cardboard wastes		-479.996	-20821.8	5468.56	-45056.3	0	0
Plastics				0.967843	1.47057e+06		Rubber wastes		187.072	0	0	0	0	0
Rubber				0.961937	208890		Plastic wastes		-20297.8	-24475.3	18.6928	26121.3	0	30.3081
Textiles				0.944294	4.56104e+06		Wood wastes		-15070	-4619.65	3709.24	-3424.28	0	0
Vehicles				0.735351	1.86167e+06		Textile wastes		-96801.7	1611.2	1507.63	0	0	0
Wood				0.893063	629308		Waste containing PCB		0	0	0	0	0	0
Total				0.446479	5.64495e+07		Discarded machines and equipment		-1452.01	0	15.1069	-5082.61	0	0
							Discarded vehicles		652.789	-848.186	0	704.979	0	0
							Batteries & accumilators wastes		275.912	-134.122	9.6509	841.497	0	0
							Animal & mixed food waste		-1663.51	-4583.88	6690.99	0	0	0
							Vegetal wastes		-1361.23	-3750.95	3236.7	0	0	0
							Animal faeces, urine & manure		4172.27	28.0489	331.912	0	0	0
							Household & similar wastes		-31672.1	-104.27	3293.21	0	0	2034.96
							Mixed & undifferentiated materials		-35755.4	-877.861	234.676	0	0	1.56625
							Sorting residues		0	0	8.10656	0	0	258.667
							Common sludges		3598	2816.59	86.0871	0	0	0
							Mineral waste from construction & demolition		-24939.9	0	141.503	0	0	0
							Other mineral wastes		48.6562	11911	45.4125	0	0	3.3322
							Combustion wastes		787.048	0	26.2349	0	0	0
							Soils		842.429	0	56.162	0	0	11.9842
							Dredging spoils		0	0	0	0	0	0
							Mineral waste from waste treatment & stabilised wastes		17.3407	14.7974	1.27165	0	0	0
							Total		-388202	-40217.6	30052.5	-552862	-111.27	2341.97

## Sheet: Steel
Case study: Steel remanufacturing
Table 1. Sources
Author	Year	Title	Publisher	Critically reviewed?	Website
Eunomia	2014	Maximising the Value of steel in Scotland	ZWS (IFR004-001)	No
World Steel Association	2011	Life Cycle Assessment Methodology Report and Steel University Website	World Steel Association	Yes	http://www.steeluniversity.org/content/html/eng/default.asp?catid=147&pageid=2081271438
UK Steel	2010	UK Steel Key Statistics 2010	EEF the manufacturers organisation	No	http://www.eef.org.uk/NR/rdonlyres/801CAFEF-D6C2-4110-9325-605F07BBF1E3/17510/UKSteelKeyStatistics2010.pdf
Climate Change Committee	2010	The Fourth Carbon Budget – reducing emissions through the 2020s	CCC	Tab B6.13 has a 3 emissions trajectories, transport projections in Chapter 4.	http://www.theccc.org.uk/publication/the-fourth-carbon-budget-reducing-emissions-through-the-2020s-2/
ZWS	2014	Scottish Carbon Metric	ZWS	Yes				496		0.161
								12		0.101
								0.0241935	0.975806	0.627329	0.372671
Box 1. Summary of steel impacts in Scotland today and how they are represented in the 2012 baseline scenario in the model
There is no steel production in Scotland today. Therefore, the territorial domestic carbon impacts are effectively zero (or close to zero allowing for some domestic transport impacts associated with transportation of imported iron and steel. In addition, some steel products may be exported from Scotland based on imported steel material). This is mirrored in the 2012 baseline scenario for the main…
Table 3. 2050 scenario for steel production in Scotland
Detail	Scenario	Unit	Source	Notes
Size of plant	300000	tpa	Eunomia (2014)	Taken assumption in Eunomia report for a niche EAF plant, which is considered the most realistic opportunity for Scotland.
Location	Kincardine		Eunomia (2014)
Estimated start time of operation	2020	year	Eunomia (2014)
Lifetime of the plant	30	year	Assumption
Table 4. Life Cycle inputs and outputs for 1t of steel (BOF and EAF routes)							Table 4a. Carbon impact of increasing the recycled content of steel in production
Inputs	Units	BOF route	EAF route	Source	Notes		Percentage of steel recycled		Raw Material Carbon Impact (tCO2eq)			Source
Coal/coke	kg	686	78	World Steel Association (2011)
Flux	kg	60	70	World Steel Association (2011)			0.01		-0.017			TAKEN DIRECTLY FROM CARBON METRIC PUBLISHED 2014
Iron Ore	kg	1725		World Steel Association (2011)			Virgin steel (0% recycled content)		2.719
Iron and steel scrap	kg	148	1065	World Steel Association (2011)			Recycled steel (100% recycled content)		1.019
Water	litres	11500		World Steel Association (2011)
Air	m3	1.2		World Steel Association (2011)
Total primary energy	MJ	21710	7430	World Steel Association (2011)
Outputs	Units	BOF route	EAF route	Source	Notes
Steel product	t	1	1	World Steel Association (2011)
CO2	kg	1987	365	World Steel Association (2011)
EAF carbon impacts as proportion of BOF	%		0.183694
EAF energy demands as a proportion of BOF	%		0.342239
							Table 5a. Electricity and transport average impacts
Table 5. Energy and transport assumptions for scenario analysis							Year	Electricity Impact (kgCO2eq per kwh)	HGV Transport impact t.km	HGV Transport impact (2) per km
Energy assumption		Carbon impact	Unit	Source	Notes		2020	0.306	0.161	0.889
Carbon impact of electricity generated in 2014		0.49426	kgCO2eq per kWh	CCC			2021	0.2962	0.159	0.877924
Carbon impact of electricity generated in 2020		0.306	kgCO2eq per kWh	CCC			2022	0.2864	0.157	0.866849
Carbon impact of electricity generated in 2050		0.012	kgCO2eq per kWh	CCC			2023	0.2766	0.155	0.855773
Average electricity carbon impact over lifespan of plant		0.159	kgCO2eq per kWh	Calculation	See table 5a. For calculations		2024	0.2668	0.153	0.844697
Carbon impact of HGV transport in 2020		0.161	kgCO2eq per t.km	CCC	Assumed to be same as 2014		2025	0.257	0.151	0.833622
Carbon impact of HGV transport in 2050		0.101	kgCO2eq per t.km	CCC			2026	0.2472	0.149	0.822546
Average transport impacts over lifetime of plant		0.131	kgCO2eq per t.km	Calculation	See table 5a. For calculations		2027	0.2374	0.147	0.81147
							2028	0.2276	0.145	0.800395
							2029	0.2178	0.143	0.789319
							2030	0.208	0.141	0.778243
Box 2. 2050 BAU and CE scenarios for steel production							2031	0.1982	0.139	0.767168
					NOTE: This method is known as the end of life or 0-100 carbon accounting approach. All the impacts and benefits of recycling and waste management are attributed to the end of life, rather than the recycled material being created. Therefore, waste steel sent to recycling includes emissions associated with melting the steel and scrap steel production is considered to have zero emissions apart from …		2032	0.1884	0.137	0.756092
							2033	0.1786	0.135	0.745016
							2034	0.1688	0.133	0.733941
							2035	0.159	0.131	0.722865
							2036	0.1492	0.129	0.711789
							2037	0.1394	0.127	0.700714
							2038	0.1296	0.125	0.689638
							2039	0.1198	0.123	0.678562
							2040	0.11	0.121	0.667487
							2041	0.1002	0.119	0.656411
							2042	0.0904	0.117	0.645335
							2043	0.0806	0.115	0.63426
							2044	0.0708	0.113	0.623184
							2045	0.061	0.111	0.612108
							2046	0.0512	0.109	0.601033
							2047	0.0414	0.107	0.589957
							2048	0.0316	0.105	0.578881
							2049	0.0218	0.103	0.567806
							2050	0.012	0.101	0.55673
							Yearly change	0.0098	0.002	0.0110757
							Average impact	0.159	0.131	0.722865
Table 6. BAU BOF steel remanufacturing in Europe
Life cycle stage		TERRIOTORIAL Carbon impact (tCO2eq per t steel production)	CONSUMPTION Carbon impact (tCO2eq per t steel production)	Source	Notes
Raw material extraction - iron ore		Included in production	Included in production
Raw material extraction - scrap		Included in production	Included in production
Domestic transport to primary production		0	0.039284	Based on Carbon Metric assumptions. 1t traveling 122 km in a vehicle which must make a return trip.	Used UK 2020 emissions figure as a substitute for transport impacts in Poland in 2050.
Primary production (excluding energy use)		0	0.327311	Carbon Metric (2014)	Based on 1.725t iron ore, 0.148t scrap = 7.9% recycled content
Primary production - energy use		0	2.25185	World Steel Association (2011) Table 6 page 33	16.4MJ/kg steel production for cradle to gate (including recycling) steel section. 16.4MJ = 4.556Kwh
Transport to Scotland		0.028018	0.078612	Based on carbon metric assumptions. 1t traveling 122 km in a vehicle which must make a return trip in Poland. 390 km boat trip. Then 250km return trip in Scotland. For territorial scenario, only emissions in Scotland are counted.	Primary prod to filling, boat stage to Europe, road stage to retailer. Poland road transport represented by 2020 emissions factor. UK road transport represented by 2020-2050 average emissions factor.
Transport to MRF		0.0028018	0.0028018	Based on carbon metric assumptions. 25km round trip for collection to recycling facility.	2020-2050 average emissions factor
Domestic transport		0.000615164	0.000615164	Based on carbon metric assumption	99.8%recycled*11% domestically recycled. 2020-2050 average emissions factor.
EU transport		0	0.0456287	Based on carbon metric assumption	99.8%recycled*89% exported. UK road transport represented by 2020-2050 average emissions factor. Poland road transport represented by 2020 emissions factor.
Recycling process		0.111866	1.01696	Based on Carbon Metric assumptions about carbon emissions relating to recycling 1t of steel. Assumes that carbon impact of energy consumption in Poland has not changed from 2014 levels. Territorial model assumes 11% steel is recycled in Scotland. Although no steel is recycled in Scotland, this assumption fits with the main analysis.	Assumes this is 100% energy requirements
Landfill transport		2.31317e-06	2.31317e-06	Based on carbon metric assumption	0.2% landfilled. UK road transport represented by 2020-2050 average emissions factor.
TOTAL per t steel		0.143303	3.76307
TOTAL for 300,000t steel production/year		42990.9	1.12892e+06
Table 6. CE EAF steel remanufacturing in Scotland
Life cycle stage		TERRITORIAL Carbon impact (tCO2eq per t steel production)	CONSUMPTION Carbon impact (tCO2eq per t steel production)	Source	Notes
Raw material extraction - iron ore		Included in production	Included in production
Raw material extraction - scrap		Included in production	Included in production
Domestic transport to primary production		0.031964	0.031964	Based on Carbon Metric assumptions. 1t traveling 122 km in a vehicle which must make a return trip.	UK road transport represented by 2020-2050 average emissions factor.
Primary production (excluding energy use)		0	0	Carbon Metric (2014)	Based on 1.065t scrap steel. Note: recycling emissions are accounted for at the end of life.
Post primary production energy use		0.0187109	0.0187109	World Steel Association (2011) Table 6 page 33. Based on the assumption that EAF uses 34% of the energy requirements than BOF does.	16.4MJ/kg steel production for cradle to gate (including recycling) steel section. 16.4MJ = 4.556kWh
Transport to retailer		0.067302	0.067302	Based on carbon metric assumptions. 112km round trip to filling, 250km round trip to retailer, both in Scotland.	Primary prod to filling, road stage to retailer
Transport to MRF		0.0028018	0.0028018	Based on carbon metric assumptions. 25km round trip in Scotland.
Domestic transport		0.00307582	0.00307582	Based on carbon metric assumption. 50km round trip	99.8%recycled*55% domestically recycled
EU transport		0.00251658	0.0230707	Based on carbon metric assumption. UK road transport represented by 2020-2050 average emissions factor (50km return trip). Poland road transport represented by 2020 emissions factor (250km return trip). 390km boat trip. Territorial scenario only includes Scottish transport emissions.	99.8%recycled*45% exported
Recycling process		0.283324	0.629609	Based on Carbon Metric assumptions	Assumes this is 100% energy requirements. Territorial emission exclude recycling emissions for scrap sent abroad for reprocessing. Consumption emissions included, wherever they occur.
Landfill transport		2.31317e-06	2.31317e-06	Based on carbon metric assumption	0.2% landfilled. UK road transport represented by 2020-2050 average emissions factor.
TOTAL		0.409697	0.776536
TOTAL for 300,000t steel production/year		122909	232961
Table 7. Main results
Steel production method	Location of steel production	Units	Territorial boundaries	Consumption boundaries
BOF	Poland	tCo2eq per t steel produced	0.143303	3.76307
EAF	Scotland	tCo2eq per t steel produced	0.409697	0.776536
Basic Oxygen Furnace	Poland	tCO2eq over lifetime of plant	42990.9	1.12892e+06	895959	total carbon saving.
Electric Arc Furnace	Scotland	tCO2eq over lifetime of plant	122909	232961
Box 3. Conclusions
The results show that if the consumption life cycle boundaries are taken, the EAF in Scotland is shown to have lower carbon impacts than a BOF in Europe supplying Scotland with steel (about 4 times lower). However, if territorial boundaries are taken, the production impacts of BOF in Europe are excluded and the carbon impact of steel sourced from outside of Scotland seems to fall dramatically. Un…

## Sheet: Nd magnets
Case study: Neodymium magnet recycling in wind turbines
Table 1. Sources
Author	Year	Title	Publisher	Critically reviewed?	Website
Sprecher, Xiao, Walton, Speight, Harris, Kleijn, Visser and Jan Kramer	2014	Life Cycle Inventory of the Production of Rare Earths and the Subsequent Production of NdFeB Rare Earth Permanent Magnets	Environmental Science and Technology, 48, 3951−3958	Yes	dx.doi.org/10.1021/es404596q
AMEC Environment & Infrastructure UK Limited	2014	IMT002-019 Wind Turbine Magnets Study	ZWS	No
ZWS	2014	Scottish Carbon Metric	ZWS	Yes
Box 1. Summary of current production Neodymium and its use in wind turbines in Scotland
Some wind turbine technologies require the use of a gearbox containing permanent magnets. These magnets can be made from a variety of materials. One source is an alloy based on neodymium (Nd), a rare earth metal. Like all rare earth metals, Nd is difficult to extract and produce, requiring huge amounts of energy (often based on fossil fuel sources as China has a near monopoly on rare earth metal …
Box 2. System boundaries for end of life scenarios of Nd in Scottish Wind Turbines
					The three scenarios compared in this case study consider how the end of life management of Nd from wind turbines could affect greenhouse gas emissions for Scotland, territorially and globally. All scenarios begin with the production of Nd in China (although for the territorial scenarios all these emissions apart from the final transport of Nd in Scotland is ignored). Use of Nd in wind turbines an…
Table 1. Scenario 1 (landfill in Scotland in 2030) life cycle stages
Life cycle stage		TERRIOTORIAL Carbon impact (kgCO2eq per t)	CONSUMPTION Carbon impact (kgCO2eq per t)	Source	Notes
Production and transport to Scotland from China		3.89122	27079.9	Based on Carbon Metric transport assumptions (modified for 2030) and production impacts from baseline scenario in Sprecher et al, Table 2)	Sprecher et al. production impacts of 1kg of Nd magnet are 27kgCO2eq in baseline scenario
Transport to landfill		3.89122	3.89122	Carbon Metric (50km round trip in truck to landfill site from decommissioning site) modified for 2030
Total emissions per t Nd produced		7.78243	27083.8
Total emissions for 616t required for Scottish wind turbines in 2030 (kg CO2eq)		4793.98	1.66836e+07	AMEC	units are kgCO2eq
Table 2. Scenario 2 (50% low tech recycling in China)
Life cycle stage		TERRIOTORIAL Carbon impact (kgCO2eq per t)	CONSUMPTION Carbon impact (kgCO2eq per t)	Source	Notes
Production and transport to Scotland from China		3.89122	27079.9	Based on Carbon Metric transport assumptions (modified for 2030) and production impacts from Sprecher et al.
Collection and transport to landfill		1.94561	1.94561	Carbon Metric (50km round trip in truck to landfill site from decommissioning site)
Collection and transport to China		6.03289	44.0329	Carbon Metric (100km round trip to docks from decommissioning site, 9500km one way boat trip) modified for 2030	Assumption for road and ship transport to China. Road transport = Bulk carrier 10,000-34,999 dwt, 55% average loading. Freighting goods tab, Cargo ship table. DEFRA/DECC 2014
Recycling process		0	5000	Sprecher et al (2014)
Avoided production		0	-13500	Sprecher et al (2014)
Total emissions per t Nd produced		11.8697	18625.9
Total emissions for 616t required for Scottish wind turbines in 2030 (kg CO2eq)		7311.75	1.14735e+07	AMEC	units are kgCO2eq
Table 3. Scenario 3 (50% high tech recycling in Scotland)
Life cycle stage		TERRIOTORIAL Carbon impact (kgCO2eq per t)	CONSUMPTION Carbon impact (kgCO2eq per t)	Source	Notes
Production and transport to Scotland from China		3.89122	27079.9	Based on Carbon Metric assumptions and production impacts from Sprecher et al)
Collection and transport to landfill		1.94561	1.94561	Carbon Metric (50km round trip in truck to landfill site from onshore decommissioning site)
Collection and transport to reprocessor		6.03289	6.03289	Carbon Metric (100km round trip from decommission site to reprocessor)
Recycling process		1650	1650	Sprecher et al (2014)
Avoided production		0	-13500	Sprecher et al (2014)
Total emissions per kg Nd produced		1661.87	15237.9
Total emissions for 616t required for Scottish wind turbines in 2030 (kg CO2eq)		1.02371e+06	9.38653e+06	AMEC	units are kgCO2eq
Table 4. Results
Scenario	Territorial impacts	Consumption impacts	Units
1. Landfill	7.78243	27083.8	kgCO2eq per t Nd	0.000287347
2. Low tech recycling China	11.8697	18625.9	kgCO2eq per t Nd	0.000637271
3. High tech recycling Scotland	1661.87	15237.9	kgCO2eq per t Nd	0.109062
Landfill, Scotland	4.79398	16683.6	tCO2eq per 2030 Scottish wind turbine Nd demand	0.000287347
Low tech recycling, China	7.31175	11473.5	tCO2eq per 2030 Scottish wind turbine Nd demand	0.000637271
High tech recycling, Scotland	1023.71	9386.53	tCO2eq per 2030 Scottish wind turbine Nd demand	0.109062
	0.43738	7297.08	consumption saving of high tech recycling V landfill
Box 3. Conclusions		3480.12	differnece between T and C boundaries for landfill
The consumption boundary analysis shows that global emissions associated production of Nd are considerable. No LCA studies of wind turbines which considered the embedded emissions associated with Nd could be found (this is likely to be due to most wind farm LCA being relatively old meaning they were published before rare earth metals rose to prominence as a critical resource and environmental iss…
Box 4. Uncertainties and sensitivities
This study is largely based on an LCA comparing virgin Nd production with two hypothetical recycling processes for recycling Nd alloy magnets in computers. It is the only known LCA of Nd. Whilst computer components are not similar to wind turbine gear boxes, the principles of manual recycling (where parts are removed and repaired by hand) and shredding hold for both applications. As such, the stu…

## Sheet: DQ
Data Quality
This section shows the data quality score for all the main data sources. Data quality scores gives a qualitative indication of the level of certainty associated with a fact or statement. Data used in this methodology is given a high, medium or low data quality score based on the hierarchy and table below. This is based on a simplified, qualitative version of the ISO14040 Life Cycle Analysis appro…
Table 1. MATERIAL DATA
Material	Domestic extraction (t)	Source	DQ Score	Justification	Exports (t)	Source	DQ Score	Justification	Imports (t)	Source	DQ Score	Justification
Chemical and industrial materials	488172	PRODCOM 2012	Medium	Referenced secondary data for the UK	889757	HMRC 2014	High	Referenced secondary data from excellent UK source	1.26827e+06	HMRC 2014	High	Referenced secondary data from excellent UK source
Construction material	1.48488e+07	Eurostat material flow accounts 2012, non metallic minerals. Assumed 91% C&D material, based on C&D: other minerals waste ratio. Then scaled down to Scotland level.	Medium	Referenced secondary data for the UK	43240.2	HMRC 2014	High	Referenced secondary data from excellent UK source	113955	HMRC 2014	High	Referenced secondary data from excellent UK source
Ferrous metal	2.16751e+06	Based on WRAP impacts model assumption of 74% domestic production. Original source is the Courtauld packaging data.	Low	Assumption derived from uncertain UK source	1.35309e+06	HMRC 2014	High	Referenced secondary data from excellent UK source	761556	HMRC 2014	High	Referenced secondary data from excellent UK source
Food and plants	4.5758e+06	WRAP 2014, Keith James, UK Food flow 2012	High	Good UK source	1.11514e+06	HMRC 2014	High	Referenced secondary data from excellent UK source	3.44904e+06	HMRC 2014	High	Referenced secondary data from excellent UK source
Glass	290387	http://www.britglass.org.uk/publications/uk-glass-manufacture-a-mass-balance-study-2008	Medium	Old UK source	63966.8	HMRC 2014	High	Referenced secondary data from excellent UK source	83993.5	HMRC 2014	High	Referenced secondary data from excellent UK source
Healthcare equipment	0	Production data is unknown	Low	Data missing	15181.5	HMRC 2014	High	Referenced secondary data from excellent UK source	31617.8	HMRC 2014	High	Referenced secondary data from excellent UK source
Household goods	35412.4	Furniture flows, WRAP 2011. Similar to WRAP impacts model assumption of 10% domestic production.	Medium	Good UK source but only covers furniture products	121214	HMRC 2014	High	Referenced secondary data from excellent UK source	382600	HMRC 2014	High	Referenced secondary data from excellent UK source
Machinery	13357.2	WRAP WEEE model (2012) . Assumes 10% of market is domestic production, as does the WRAP impacts model.	Medium	Good UK source but makes general assumption about size of domestic market	292157	HMRC 2014	High	Referenced secondary data from excellent UK source	541518	HMRC 2014	High	Referenced secondary data from excellent UK source
Minerals	2.46353e+07	Eurostat material flow accounts 2012, non metallic minerals. Assumed 9% other mineral material, based on C&D: other minerals waste ratio. Then scaled down to Scotland level. PLUS Fossil fuel Eurostat material flow accounts figures.	Medium	Referenced secondary data for the UK	7.46682e+06	HMRC 2014	High	Referenced secondary data from excellent UK source	1.48235e+07	HMRC 2014	High	Referenced secondary data from excellent UK source
Mixed metals	131487	Based on WRAP impacts model assumption of 74% domestic production. Original source is the Courtauld packaging data.	Low	Assumption derived from uncertain UK source	17755.9	HMRC 2014	High	Referenced secondary data from excellent UK source	46198.3	HMRC 2014	High	Referenced secondary data from excellent UK source
Non-ferrous metal	303046	Based on WRAP impacts model assumption of 64% domestic production. Original source is the European Aluminium Association (2008)	Low	Assumption derived from uncertain UK source	135181	HMRC 2014	High	Referenced secondary data from excellent UK source	170463	HMRC 2014	High	Referenced secondary data from excellent UK source
Paper	370086	Euro stat (2012) data. Compared to CPI production stats (4.5Mt for up, 382,263t when split by Scotland's population). Very similar. http://www.paper.org.uk/information/pages/statistics.html	Medium	Referenced secondary data for the UK	177994	HMRC 2014	High	Referenced secondary data from excellent UK source	617503	HMRC 2014	High	Referenced secondary data from excellent UK source
Plastics	139270	PRODCOM (2012)	Medium	Referenced secondary data for the UK	296005	HMRC 2014	High	Referenced secondary data from excellent UK source	545396	HMRC 2014	High	Referenced secondary data from excellent UK source
Rubber	21756.8	PRODCOM 2012 - synthetic rubber, latex and non-latex for UK, scaled down to Scottish level using population spilt	Medium	Referenced secondary data for the UK	62695.3	HMRC 2014	High	Referenced secondary data from excellent UK source	94342.1	HMRC 2014	High	Referenced secondary data from excellent UK source
Textiles	42759.1	Taken from summary of PRODCOM data for 2011, as used in the Textile flow report and scaled from UK to Scottish level using population split.	Medium	Referenced secondary data for the UK	128160	HMRC 2014	High	Referenced secondary data from excellent UK source	275958	HMRC 2014	High	Referenced secondary data from excellent UK source
Vehicles	369123	ONS PROD COM 2012 data. Note excludes ships	Medium	Referenced secondary data for the UK	324140	HMRC 2014	High	Referenced secondary data from excellent UK source	474423	HMRC 2014	High	Referenced secondary data from excellent UK source
Wood	499734	EUROSTAT Material flows accounts for 2012 Domestic extraction used (wood) for UK = 5963000t	Medium	Referenced secondary data for the UK	507210	HMRC 2014	High	Referenced secondary data from excellent UK source	910893	HMRC 2014	High	Referenced secondary data from excellent UK source
Table 2. WASTE DATA
Data	Source	DQ Score	Justification
Scottish waste arisings and management - households and waste from all sources 2012	SEPA 2014	Medium	Accuracy depends on site returns estimates from participants. This is often poor quality and inconsistent. Data does not have a significant impact on results.
Waste Data Tables 2011 (management inside and outside of Scotland)	SEPA 2013	Medium	Accuracy depends on site returns estimates from participants. This is often poor quality and inconsistent. Data does not have a significant impact on results.
CARBON DATA
Table 3a. PRODUCTION FACTORS					Table 3b. WASTE FACTORS
Material type	Source	DQ Score	Justification		Material type	Source	DQ Score	Justification
Chemical and industrial materials	ZWS (2014) Carbon Metric	Low	Poorly understood carbon impacts and heterogeneous category		Spent solvents	ZWS (2014) Carbon Metric	High	A proxy of Toluene was used for waste in this category (one of the most widely used solvents).
Construction material	ZWS (2014) Carbon Metric	Low	Poorly understood composition which is likely to vary greatly from year to year, which can't be reflected in these carbon factors		Acid, alkaline or saline wastes	ZWS (2014) Carbon Metric	Low	No data
Ferrous metal	ZWS (2014) Carbon Metric	Medium	Extrapolation of raw material and recycled content impacts from partial recycled steel factors (reflecting the reality that steel is mainly manufactured from material with at least some recycled content). Production source from 1997.		Used mineral oils	ZWS (2014) Carbon Metric	Medium	Data from 2005
food and plants	ZWS (2014) Carbon Metric	Medium	Some key data points estimated from single studies. All food considered with a single impact figure.		Chemical wastes	ZWS (2014) Carbon Metric	Low	Poorly understood carbon impacts and heterogeneous category
Glass	ZWS (2014) Carbon Metric	Low	Data source from 2003. Recycling to glass fibre is not included.		Industrial effluent sludges	ZWS (2014) Carbon Metric	Low	Highly variable waste stream. Some figures from 2004.
Healthcare equipment	ZWS (2014) Carbon Metric	Low	Highly heterogeneous waste stream. Composition taken from 2005 study.		Sludges & liquid wastes from waste treatment	ZWS (2014) Carbon Metric	Low	Highly variable waste stream and composition not well understood.
Household goods	ZWS (2014) Carbon Metric	Medium	Extrapolated from compositional data		Health care & biological wastes	ZWS (2014) Carbon Metric	Low	Highly heterogeneous waste stream. Composition taken from 2005 study.
Machinery and electronic equipment	ZWS (2014) Carbon Metric	Low	1 study by UN aggregated data.		Metallic wastes, ferrous	ZWS (2014) Carbon Metric	Medium	Extrapolation of raw material and recycled content impacts from partial recycled steel factors (reflecting the reality that steel is mainly manufactured from material with at least some recycled content). Production source from 1997.
Minerals	ZWS (2014) Carbon Metric	Low	Some older sources, highly variable waste stream and composition not well understood.		Metallic wastes, non-ferrous	ZWS (2014) Carbon Metric	High	Based on high quality European data
Mixed metals	ZWS (2014) Carbon Metric	Medium	Extrapolation of the f and non-f factors		Metallic wastes, mixed	ZWS (2014) Carbon Metric	Medium	Extrapolation of the f and non-f factors
Non-ferrous metal	ZWS (2014) Carbon Metric	High	Based on high quality European data		Glass wastes	ZWS (2014) Carbon Metric	Low	Data source from 2003. Recycling to glass fibre is not included.
Paper	ZWS (2014) Carbon Metric	Medium	Includes recycled content in production figure (reflects reality that nearly all paper manufacturing includes material with recycled content). This means there is a double count of avoided production impacts in the recycling carbon factors.		Paper & cardboard wastes	ZWS (2014) Carbon Metric	Medium	Includes recycled content in production figure (reflects reality that nearly all paper manufacturing includes material with recycled content). This means there is a double count of avoided production impacts in the recycling carbon factors.
Plastics	ZWS (2014) Carbon Metric	Medium	Based on 1 study from 2002		Rubber wastes	ZWS (2014) Carbon Metric	Medium	Data from 2004
Rubber	ZWS (2014) Carbon Metric	Medium	Data from 2004		Plastic wastes	ZWS (2014) Carbon Metric	Medium	Based on 1 study from 2002
Textiles	ZWS (2014) Carbon Metric	Medium	Textiles data is good quality. Shoe data from one study in the USA.		Wood wastes	ZWS (2014) Carbon Metric	Medium	Some key data points estimated from single studies.
Vehicles	ZWS (2014) Carbon Metric	Low	Impacts from a passenger car only (category also includes push bikes, motorbikes and planes).		Textile wastes	ZWS (2014) Carbon Metric	Medium	Textiles data is good quality. Shoe data from one study in the USA.
Wood	ZWS (2014) Carbon Metric	Medium	Some key data points estimated from single studies.		Waste containing PCB	ZWS (2014) Carbon Metric	Low	No data
					Discarded machines and equipment	ZWS (2014) Carbon Metric	Low	1 study by UN aggregated data.
					Discarded vehicles	ZWS (2014) Carbon Metric	Low	Impacts from a passenger car only (category also includes push bikes, motorbikes and planes).
					Batteries & accumilators wastes	ZWS (2014) Carbon Metric	High	Avoided impacts are included in the recycling impacts. But otherwise good source
					Animal & mixed food waste	ZWS (2014) Carbon Metric	Medium	Some key data points estimated from single studies. All food considered with a single impact figure.
					Vegetal wastes	ZWS (2014) Carbon Metric	Medium	Some key data points estimated from single studies. All vegetal waste considered with a single impact figure.
					Animal faeces, urine & manure	ZWS (2014) Carbon Metric	Medium	Highly variable waste stream.
					Household & similar wastes	ZWS (2014) Carbon Metric	Medium	Highly variable waste stream.
					Mixed & undifferentiated materials	ZWS (2014) Carbon Metric	Medium	Includes recycled content in production figure. This means there is a double count of avoided production impacts in the recycling carbon factors.
					Sorting residues	ZWS (2014) Carbon Metric	Low	Highly variable waste stream and composition not well understood.
					Common sludges	ZWS (2014) Carbon Metric	Medium	Some sources from 2005.
					Mineral waste from construction & demolition	ZWS (2014) Carbon Metric	Low	Poorly understood composition which is likely to vary greatly from year to year, which can't be reflected in these carbon factors
					Other mineral wastes	ZWS (2014) Carbon Metric	Low	Some older sources, highly variable waste stream and composition not well understood.
					Combustion wastes	ZWS (2014) Carbon Metric	Medium	Some sources from 2004.
					Soils	ZWS (2014) Carbon Metric	High	Assumes no primary activity and impacts are therefore based on transport only.
					Dredging spoils	ZWS (2014) Carbon Metric	Low	No data
					Mineral waste from waste treatment & stabilised wastes	ZWS (2014) Carbon Metric	Low	Highly variable waste stream and composition not well understood.
Material	Source	DQ Score	Justification
Chemical and industrial materials	ZWS (2014) Carbon Metric	Low	Poorly understood carbon impacts and heterogeneous category
Construction material	ZWS (2014) Carbon Metric	Low	Poorly understood composition which is likely to vary greatly from year to year, which can't be reflected in these carbon factors
Ferrous metal	ZWS (2014) Carbon Metric	Medium	Extrapolation of raw material and recycled content impacts from partial recycled steel factors (reflecting the reality that steel is mainly manufactured from material with at least some recycled content). Production source from 1997.
Food and plants	ZWS (2014) Carbon Metric	Medium	Some key data points estimated from single studies. All food considered with a single impact figure.
Glass	ZWS (2014) Carbon Metric	Low	Data source from 2003. Recycling to glass fibre is not included.
Healthcare equipment	ZWS (2014) Carbon Metric	Low	Highly heterogeneous waste stream. Composition taken from 2005 study.
Household goods	ZWS (2014) Carbon Metric	Medium	Extrapolated from compositional data
Machinery	ZWS (2014) Carbon Metric	Low	1 study by UN aggregated data.
Minerals	ZWS (2014) Carbon Metric	Low	Some older sources, highly variable waste stream and composition not well understood.
Mixed metals	ZWS (2014) Carbon Metric	Medium	Extrapolation of the f and non-f factors
Non-ferrous metal	ZWS (2014) Carbon Metric	High	Based on high quality European data
Paper	ZWS (2014) Carbon Metric	Medium	Includes recycled content in production figure (reflects reality that nearly all paper manufacturing includes material with recycled content). This means there is a double count of avoided production impacts in the recycling carbon factors.
Plastics	ZWS (2014) Carbon Metric	Medium	Based on 1 study from 2002
Rubber	ZWS (2014) Carbon Metric	Medium	Data from 2004
Textiles	ZWS (2014) Carbon Metric	Medium	Textiles data is good quality. Shoe data from one study in the USA.
Vehicles	ZWS (2014) Carbon Metric	Low	Impacts from a passenger car only (category also includes push bikes, motorbikes and planes).
Wood	ZWS (2014) Carbon Metric	Medium	Some key data points estimated from single studies.

[truncated: 7 more sheets: SA, Materials, Waste, Carbon, Population, Carbon details, HS2 codes]
